# Supplementary material for: An online tool for predicting ovarian reserve based on AMH level and age: A retrospective cohort study
Source: Front Endocrinol (Lausanne). 2022 Jul 22;13:946123. doi: 10.3389/fendo.2022.946123 (PMC9353219; doi:10.3389/fendo.2022.946123)
Supplement: Supplementary file 3 [file Table_1.xlsx]

## Sheet: Sheet1
Supplementary Table 1. The incidences and predicted probabilities of POR in 60 groups in 2019 data.
groups	Age classification	AMH classification	Incidences of POR	predicted probabilities of POR	No. of actual non-POR	No. of actual POR
1	0	9	0.0274	0.0244163	995	28
2	1	9	0.0224	0.0321911	828	19
3	2	9	0.021	0.037045	140	3
4	0	8	0.0278	0.040861	280	8
5	3	9	0.0208	0.0431356	47	1
6	5	9	0	0.0531096	7	0
7	1	8	0.0495	0.0535845	346	18
8	2	8	0.0241	0.0614593	81	2
9	4	9	0.05	0.0663371	38	2
10	0	7	0.0253	0.0699478	77	2
11	3	8	0.0357	0.0712668	54	2
12	5	8	0.25	0.087153	9	3
13	1	7	0.0595	0.0908704	79	5
14	0	6	0.0648	0.0965815	101	7
15	2	7	0.0526	0.103625	18	1
16	4	8	0.0789	0.107893	35	3
17	3	7	0.0476	0.119306	20	1
18	1	6	0.1145	0.124405	147	19
19	2	6	0.1837	0.141136	40	9
20	5	7	0.3333	0.144237	2	1
21	0	5	0.1071	0.150074	50	6
22	3	6	0.0545	0.16147	52	3
23	0	4	0.1163	0.170105	38	5
24	4	7	0.1579	0.175944	16	3
25	1	5	0.1379	0.190066	75	12
26	5	6	0.125	0.193279	7	1
27	2	5	0.08	0.213474	23	2
28	1	4	0.172	0.21409	77	16
29	4	6	0.1628	0.232833	36	7
30	2	4	0.1724	0.239582	24	5
31	3	5	0.1765	0.241303	14	3
32	0	3	0.1882	0.263501	69	16
33	3	4	0.2414	0.269647	22	7
34	5	5	0.3333	0.283521	2	1
35	5	4	0.4	0.314767	6	4
36	1	3	0.25	0.322258	120	40
37	4	5	0.0476	0.333899	20	1
38	2	3	0.3	0.354815	56	24
39	4	4	0.2917	0.367846	17	7
40	3	3	0.3438	0.391888	42	22
41	0	2	0.4138	0.44349	17	12
42	5	3	0.4333	0.445	17	13
43	4	3	0.4912	0.503891	29	28
44	1	2	0.4754	0.514354	32	29
45	0	1	0.4286	0.518616	16	12
46	2	2	0.5588	0.550552	15	19
47	1	1	0.5909	0.588783	18	26
48	3	2	0.6154	0.589394	10	16
49	2	1	0.7083	0.623495	7	17
50	5	2	0.8	0.641056	3	12
51	0	0	0.7333	0.656388	4	11
52	3	1	0.75	0.659927	3	9
53	4	2	0.65	0.693473	14	26
54	5	1	1	0.707124	0	17
55	1	0	0.7895	0.717415	4	15
56	2	0	0.7778	0.745954	2	7
57	4	1	0.7353	0.753602	9	25
58	3	0	0.75	0.774816	2	6
59	5	0	0.9	0.810643	1	9
60	4	0	1	0.84431	0	11
