# Supplementary material for: An online tool for predicting ovarian reserve based on AMH level and age: A retrospective cohort study
Source: Front Endocrinol (Lausanne). 2022 Jul 22;13:946123. doi: 10.3389/fendo.2022.946123 (PMC9353219; doi:10.3389/fendo.2022.946123)
Supplement: Supplementary file 4 [file Table_2.xlsx]

## Sheet: Sheet1
Supplementary Table 2. The effects of each predicting variable on POR using improved AAFA model.
Variables	Parameter estimation	Standard error	Wald χ2	p value
Age (42,~) vs [0,30]	0.723021	0.182853	15.635	<.0001*
Age (39,42] vs [0,30]	0.632187	0.131136	23.2405	<.0001*
Age (37,39] vs [0,30]	0.259745	0.132579	3.83836	0.0501
Age (35,37] vs [0,30]	0.179527	0.130914	1.88056	0.1703
Age (30,35] vs [0,30]	0.205574	0.103191	3.96873	0.0464*
AMH (3,~) vs [0,0.2]	-3.35619	0.214766	244.209	<.0001*
AMH (2,3] vs [0,0.2]	-3.10416	0.2183	202.2	<.0001*
AMH (1.8,2] vs [0,0.2]	-2.83766	0.2724	108.519	<.0001*
AMH (1.4,1.8] vs [0,0.2]	-2.43848	0.2137	130.205	<.0001*
AMH (1.2,1.4] vs [0,0.2]	-2.25264	0.226759	98.6863	<.0001*
AMH (1.0,1.2] vs [0,0.2]	-1.90443	0.214001	79.1949	<.0001*
AMH (0.6,1.0] vs [0,0.2]	-1.55096	0.192617	64.8348	<.0001*
AMH (0.4,0.6] vs [0,0.2]	-0.799633	0.207691	14.8233	0.0001*
AMH (0.2,0.4] vs [0,0.2]	-0.5679	0.215609	6.93758	0.0084*
FSH [11,~) vs [0,7)	0.748611	0.113348	43.6196	<.0001*
FSH [9,11) vs [0,7)	0.341745	0.114397	8.9243	0.0028*
FSH [7,9) vs [0,7)	0.132229	0.0904588	2.13673	0.1438
AFC [10,~)-(0,2]	-1.78849	0.248524	51.7887	<.0001*
AFC [8,10)-(0,2)]	-1.3578	0.247197	30.1709	<.0001*
AFC [6,8)-[0,2)]	-1.13245	0.240309	22.2076	<.0001*
AFC [4,6)-[0,2)]	-0.660796	0.23974	7.5972	0.0058*
AFC [2,4)-[0,2)]	-0.219937	0.246323	0.797237	0.3719
