# Supplementary material for: An online tool for predicting ovarian reserve based on AMH level and age: A retrospective cohort study
Source: Front Endocrinol (Lausanne). 2022 Jul 22;13:946123. doi: 10.3389/fendo.2022.946123 (PMC9353219; doi:10.3389/fendo.2022.946123)
Supplement: Supplementary file 5 [file Table_3.xlsx]

## Sheet: Sheet1
Supplementary Table 3. The effects of each predicting variable on POR using improved AFA model.
Variables	Parameter estimation	Standard error	Wald χ2	p value
Age (42,~) vs [0,30]	1.06857	0.17827	35.929	<.0001*
Age (39,42) vs [0,30]	0.95163	0.126698	56.4153	<.0001*
Age (37,39) vs [0,30]	0.533402	0.131522	16.4479	<.0001*
Age (35,37) vs [0,30]	0.397806	0.128316	9.61132	0.0019*
Age (30,35) vs [0,30]	0.268821	0.10142	7.02554	0.0080*
FSH [11,~) vs [0,7)]	0.922398	0.112372	67.3784	<.0001*
FSH [9,11) vs [0,7)]	0.369762	0.111563	10.9852	0.0009*
FSH [7,9) vs [0,7)]	0.131882	0.088931	2.19921	0.1381
AMH (3,~) vs (0,0.2]	-4.24658	0.206611	422.448	<.0001*
AMH (2,3] vs (0,0.2]	-3.75111	0.215577	302.772	<.0001*
AMH (1.8,2] vs (0,0.2]	-3.41212	0.267194	163.077	<.0001*
AMH (1.4,1.8] vs [0,0.2]	-2.94177	0.211587	193.304	<.0001*
AMH (1.2,1.4] vs [0,0.2]	-2.67285	0.225771	140.156	<.0001*
AMH (1.0,1.2] vs [0,0.2]	-2.28154	0.213999	113.666	<.0001*
AMH (0.6,1.0] vs [0,0.2]	-1.83869	0.193573	90.2248	<.0001*
AMH (0.4,0.6] vs [0,0.2]	-1.06776	0.207094	26.5833	<.0001*
AMH (0.2,0.4] vs [0,0.2]	-0.59567	0.21873	7.41641	0.0065*
