# Supplementary material for: An online tool for predicting ovarian reserve based on AMH level and age: A retrospective cohort study
Source: Front Endocrinol (Lausanne). 2022 Jul 22;13:946123. doi: 10.3389/fendo.2022.946123 (PMC9353219; doi:10.3389/fendo.2022.946123)
Supplement: Supplementary file 6 [file Table_4.xlsx]

## Sheet: Sheet1
Supplementary Table 4. raw data and predicted probability of the three models.
ID	POR (0 No 1 Yes)	age (years)	FSH (IU/L)	AMH (ng/ml)	AFC	Probability of POR in improved AFA model	Probability of POR inimproved AAFA model	Probability of POR in AA model	Ovarian reserve score using AFA model	Ovarian reserve score using AAFA model	Ovarian reserve score using AA model
2017100002	1	36	3.7	0	7	0.696585	0.580496	0.745954	30.3415	41.9504	25.4046
2017121693	1	43	13	0	4	0.918658	0.889788	0.810643	8.13424	11.0212	18.9357
2017072131	0	26	6.9	13.95	10	0.0215984	0.0204935	0.0244163	97.8402	97.9506	97.5584
2017080081	0	30	8.7	13.86	15	0.0245684	0.0233231	0.0244163	97.5432	97.6677	97.5584
2017081231	0	28	8.1	13.35	24	0.0245684	0.0233231	0.0244163	97.5432	97.6677	97.5584
2017072858	0	34	5.1	12.02	19	0.0280728	0.0250536	0.0321911	97.1927	97.4946	96.7809
2017050862	0	26	6.1	11.35	24	0.0215984	0.0204935	0.0244163	97.8402	97.9506	97.5584
2017081587	0	28	4.9	10.93	12	0.0215984	0.0204935	0.0244163	97.8402	97.9506	97.5584
2017060174	0	23	5.1	9.95	15	0.0215984	0.0204935	0.0244163	97.8402	97.9506	97.5584
2017042080	0	25	4.5	9.92	14	0.0215984	0.0204935	0.0244163	97.8402	97.9506	97.5584
2017060607	0	29	11.7	9.84	10	0.052605	0.0423575	0.0244163	94.7395	95.7642	97.5584
2017072584	0	33	5.6	9.55	20	0.0280728	0.0250536	0.0321911	97.1927	97.4946	96.7809
2017052330	0	26	5	9.41	22	0.0215984	0.0204935	0.0244163	97.8402	97.9506	97.5584
2017051100	0	27	2.7	8.69	15	0.0215984	0.0204935	0.0244163	97.8402	97.9506	97.5584
2017060629	0	33	6.5	8.67	18	0.0280728	0.0250536	0.0321911	97.1927	97.4946	96.7809
2017051555	0	30	5.3	8.38	12	0.0215984	0.0204935	0.0244163	97.8402	97.9506	97.5584
2017041705	0	43	7	8.33	12	0.0683157	0.0469005	0.0531096	93.1684	95.3099	94.689
2017042607	0	34	6	8.13	10	0.0280728	0.0250536	0.0321911	97.1927	97.4946	96.7809
2017051909	0	29	4.8	7.7	13	0.0215984	0.0204935	0.0244163	97.8402	97.9506	97.5584
2017080742	0	34	8.2	7.63	8	0.031904	0.0431712	0.0321911	96.8096	95.6829	96.7809
2017072845	0	27	4.8	7.57	11	0.0215984	0.0204935	0.0244163	97.8402	97.9506	97.5584
2017050786	0	31	6	7.38	13	0.0280728	0.0250536	0.0321911	97.1927	97.4946	96.7809
2017052103	0	26	9.9	7.36	19	0.0309621	0.0286038	0.0244163	96.9038	97.1396	97.5584
2017050308	0	28	7.4	7.34	12	0.0245684	0.0233231	0.0244163	97.5432	97.6677	97.5584
2017052199	0	28	5	7.22	16	0.0215984	0.0204935	0.0244163	97.8402	97.9506	97.5584
2017042181	0	27	6.9	7.2	9	0.0215984	0.0311815	0.0244163	97.8402	96.8819	97.5584
2017050213	0	32	7.8	7.02	24	0.031904	0.0284945	0.0321911	96.8096	97.1506	96.7809
2017061873	0	27	3.9	6.63	17	0.0215984	0.0204935	0.0244163	97.8402	97.9506	97.5584
2017052301	0	31	5.7	6.58	14	0.0280728	0.0250536	0.0321911	97.1927	97.4946	96.7809
2017060528	0	30	4.2	6.55	24	0.0215984	0.0204935	0.0244163	97.8402	97.9506	97.5584
2017052107	0	26	5.3	6.34	16	0.0215984	0.0204935	0.0244163	97.8402	97.9506	97.5584
2017081051	0	30	6.5	6.18	17	0.0215984	0.0204935	0.0244163	97.8402	97.9506	97.5584
2017061479	0	29	5.5	6.1	19	0.0215984	0.0204935	0.0244163	97.8402	97.9506	97.5584
2017061765	1	40	7.6	6.09	9	0.0612383	0.0646557	0.0663371	93.8762	93.5344	93.3663
2017081938	0	34	7.2	6.05	18	0.031904	0.0284945	0.0321911	96.8096	97.1506	96.7809
2017072868	0	26	4.2	5.99	10	0.0215984	0.0204935	0.0244163	97.8402	97.9506	97.5584
2017051172	0	28	5.3	5.98	15	0.0215984	0.0204935	0.0244163	97.8402	97.9506	97.5584
2017060079	0	36	6.2	5.98	8	0.0318147	0.0370859	0.037045	96.8185	96.2914	96.2955
2017060976	0	26	5.9	5.96	11	0.0215984	0.0204935	0.0244163	97.8402	97.9506	97.5584
2017081307	0	35	6.1	5.95	5	0.0280728	0.0735311	0.0321911	97.1927	92.6469	96.7809
2017052015	0	34	8	5.82	18	0.031904	0.0284945	0.0321911	96.8096	97.1506	96.7809
2017050574	0	35	6	5.79	16	0.0280728	0.0250536	0.0321911	97.1927	97.4946	96.7809
2017061403	0	30	7.3	5.64	11	0.0245684	0.0233231	0.0244163	97.5432	97.6677	97.5584
2017042538	0	28	4.3	5.61	12	0.0215984	0.0204935	0.0244163	97.8402	97.9506	97.5584
2017052101	0	30	6.5	5.29	16	0.0215984	0.0204935	0.0244163	97.8402	97.9506	97.5584
2017041993	0	26	5.8	5.27	19	0.0215984	0.0204935	0.0244163	97.8402	97.9506	97.5584
2017051934	0	25	7	5.25	15	0.0245684	0.0233231	0.0244163	97.5432	97.6677	97.5584
2017052586	0	36	5.6	5.13	12	0.0318147	0.0244252	0.037045	96.8185	97.5575	96.2955
2017061060	1	32	7.3	5.07	13	0.031904	0.0284945	0.0321911	96.8096	97.1506	96.7809
2017060097	0	30	7.2	5.06	11	0.0245684	0.0233231	0.0244163	97.5432	97.6677	97.5584
2017042618	0	32	6.6	4.94	16	0.0280728	0.0250536	0.0321911	97.1927	97.4946	96.7809
2017050673	0	28	4.2	4.85	16	0.0215984	0.0204935	0.0244163	97.8402	97.9506	97.5584
2017072855	0	35	5.9	4.85	12	0.0280728	0.0250536	0.0321911	97.1927	97.4946	96.7809
2017060060	0	29	5.7	4.84	8	0.0215984	0.0311815	0.0244163	97.8402	96.8819	97.5584
2017051013	0	31	5.9	4.77	10	0.0280728	0.0250536	0.0321911	97.1927	97.4946	96.7809
2017052571	0	29	4.6	4.76	21	0.0215984	0.0204935	0.0244163	97.8402	97.9506	97.5584
2017051633	0	29	7.9	4.75	14	0.0245684	0.0233231	0.0244163	97.5432	97.6677	97.5584
2017050516	0	30	6.2	4.7	13	0.0215984	0.0204935	0.0244163	97.8402	97.9506	97.5584
2017051891	0	33	8.1	4.64	16	0.031904	0.0284945	0.0321911	96.8096	97.1506	96.7809
2017060884	0	30	4.9	4.64	17	0.0215984	0.0204935	0.0244163	97.8402	97.9506	97.5584
2017051178	0	43	6.3	4.56	9	0.0603846	0.062197	0.0531096	93.9615	93.7803	94.689
2017060162	0	39	7.2	4.55	15	0.0411695	0.030033	0.0431356	95.8831	96.9967	95.6864
2017060524	0	37	7.9	4.5	14	0.0361377	0.0277822	0.037045	96.3862	97.2218	96.2955
2017060967	0	27	8.6	4.4	14	0.0245684	0.0233231	0.0244163	97.5432	97.6677	97.5584
2017061850	0	31	11.7	4.4	15	0.0677306	0.0515266	0.0321911	93.2269	94.8473	96.7809
2017061029	0	32	4	4.39	10	0.0280728	0.0250536	0.0321911	97.1927	97.4946	96.7809
2017061059	0	28	5.8	4.37	12	0.0215984	0.0204935	0.0244163	97.8402	97.9506	97.5584
2017061676	1	35	7.3	4.26	10	0.031904	0.0284945	0.0321911	96.8096	97.1506	96.7809
2017080832	0	35	7.5	4.16	9	0.031904	0.0431712	0.0321911	96.8096	95.6829	96.7809
2017080097	0	30	8	4.13	14	0.0245684	0.0233231	0.0244163	97.5432	97.6677	97.5584
2017051241	0	24	7.9	4.12	18	0.0245684	0.0233231	0.0244163	97.5432	97.6677	97.5584
2017051449	0	29	4.3	4.11	9	0.0215984	0.0311815	0.0244163	97.8402	96.8819	97.5584
2017060486	0	40	4.9	4.09	5	0.0540811	0.108413	0.0663371	94.5919	89.1587	93.3663
2017060525	0	35	4.6	3.98	11	0.0280728	0.0250536	0.0321911	97.1927	97.4946	96.7809
2017061121	1	38	7.5	3.97	9	0.0411695	0.0454651	0.0431356	95.8831	95.4535	95.6864
2017061420	0	32	7.3	3.95	16	0.031904	0.0284945	0.0321911	96.8096	97.1506	96.7809
2017080911	0	38	5.1	3.95	12	0.0362672	0.0264114	0.0431356	96.3733	97.3589	95.6864
2017050670	0	35	0.8	3.89	11	0.0280728	0.0250536	0.0321911	97.1927	97.4946	96.7809
2017051655	0	32	6.7	3.8	12	0.0280728	0.0250536	0.0321911	97.1927	97.4946	96.7809
2017051726	0	38	6.8	3.71	9	0.0362672	0.0400594	0.0431356	96.3733	95.9941	95.6864
2017050878	0	27	6.2	3.67	10	0.0215984	0.0204935	0.0244163	97.8402	97.9506	97.5584
2017052448	0	31	3.1	3.66	11	0.0280728	0.0250536	0.0321911	97.1927	97.4946	96.7809
2017072226	0	38	10.2	3.56	10	0.0516547	0.0367757	0.0431356	94.8345	96.3224	95.6864
2017050868	0	33	7.1	3.54	14	0.031904	0.0284945	0.0321911	96.8096	97.1506	96.7809
2017060903	0	30	6.6	3.54	9	0.0215984	0.0311815	0.0244163	97.8402	96.8819	97.5584
2017081050	0	30	8.6	3.54	9	0.0245684	0.0354334	0.0244163	97.5432	96.4567	97.5584
2017060899	0	27	3.8	3.51	19	0.0215984	0.0204935	0.0244163	97.8402	97.9506	97.5584
2017042173	0	28	8.4	3.4	13	0.0245684	0.0233231	0.0244163	97.5432	97.6677	97.5584
2017052028	0	31	4.8	3.36	12	0.0280728	0.0250536	0.0321911	97.1927	97.4946	96.7809
2017041918	0	29	8.8	3.22	17	0.0245684	0.0233231	0.0244163	97.5432	97.6677	97.5584
2017060373	0	30	7.7	3.22	9	0.0245684	0.0354334	0.0244163	97.5432	96.4567	97.5584
2017060808	0	28	5.2	3.16	11	0.0215984	0.0204935	0.0244163	97.8402	97.9506	97.5584
2017081603	0	30	8.9	3.11	18	0.0245684	0.0233231	0.0244163	97.5432	97.6677	97.5584
2017081637	0	33	9.1	3.03	9	0.0401282	0.0527033	0.0321911	95.9872	94.7297	96.7809
2017061028	0	44	5.8	2.99	6	0.0954128	0.0965762	0.087153	90.4587	90.3424	91.2847
2017050667	0	29	5.5	2.98	14	0.0349645	0.0262135	0.040861	96.5036	97.3786	95.9139
2017042620	0	26	8.7	2.95	14	0.0396979	0.0298089	0.040861	96.0302	97.0191	95.9139
2017080083	0	37	6.1	2.92	9	0.0511725	0.0472139	0.0614593	94.8828	95.2786	93.8541
2017050507	0	31	8.7	2.9	17	0.0513133	0.0363647	0.0535845	94.8687	96.3635	94.6416
2017051361	1	37	5.8	2.88	12	0.0511725	0.0312076	0.0614593	94.8828	96.8792	93.8541
2017042612	0	29	6.7	2.87	10	0.0349645	0.0262135	0.040861	96.5036	97.3786	95.9139
2017041916	0	25	7	2.86	15	0.0396979	0.0298089	0.040861	96.0302	97.0191	95.9139
2017041755	0	26	3.4	2.84	14	0.0349645	0.0262135	0.040861	96.5036	97.3786	95.9139
2017052004	0	29	6.6	2.84	17	0.0349645	0.0262135	0.040861	96.5036	97.3786	95.9139
2017051998	0	29	9.3	2.82	6	0.0498278	0.0680437	0.040861	95.0172	93.1956	95.9139
2017060900	0	35	7.1	2.8	18	0.0513133	0.0363647	0.0535845	94.8687	96.3635	94.6416
2017042541	0	42	6.5	2.78	8	0.0857866	0.0722893	0.107893	91.4213	92.7711	89.2107
2017042608	0	31	5.5	2.77	11	0.0452602	0.0320048	0.0535845	95.474	96.7995	94.6416
2017061506	0	31	5.8	2.74	8	0.0452602	0.0483995	0.0535845	95.474	95.1601	94.6416
2017042082	0	25	5	2.67	14	0.0349645	0.0262135	0.040861	96.5036	97.3786	95.9139
2017050570	0	32	8.1	2.67	5	0.0513133	0.104385	0.0535845	94.8687	89.5615	94.6416
2017061163	0	30	6.8	2.66	5	0.0349645	0.0767589	0.040861	96.5036	92.3241	95.9139
2017052577	0	32	4.7	2.64	16	0.0452602	0.0320048	0.0535845	95.474	96.7995	94.6416
2017061594	0	29	5.6	2.61	13	0.0349645	0.0262135	0.040861	96.5036	97.3786	95.9139
2017051549	0	34	8.9	2.59	12	0.0513133	0.0363647	0.0535845	94.8687	96.3635	94.6416
2017072214	1	33	2.9	2.54	14	0.0452602	0.0320048	0.0535845	95.474	96.7995	94.6416
2017060407	0	28	7.3	2.5	11	0.0396979	0.0298089	0.040861	96.0302	97.0191	95.9139
2017060247	0	24	5.2	2.49	13	0.0349645	0.0262135	0.040861	96.5036	97.3786	95.9139
2017052774	0	30	3.8	2.47	13	0.0349645	0.0262135	0.040861	96.5036	97.3786	95.9139
2017050202	0	37	4.2	2.45	16	0.0511725	0.0312076	0.0614593	94.8828	96.8792	93.8541
2017081305	0	30	8.9	2.43	8	0.0396979	0.0451312	0.040861	96.0302	95.4869	95.9139
2017051364	0	28	10	2.42	10	0.0498278	0.0365032	0.040861	95.0172	96.3497	95.9139
2017061425	0	30	8.1	2.4	11	0.0396979	0.0298089	0.040861	96.0302	97.0191	95.9139
2017052031	0	30	6.6	2.39	13	0.0349645	0.0262135	0.040861	96.5036	97.3786	95.9139
2017060623	0	24	10.9	2.38	9	0.0498278	0.0550711	0.040861	95.0172	94.4929	95.9139
2017060425	1	32	9.4	2.36	5	0.064209	0.125659	0.0535845	93.5791	87.4341	94.6416
2017050135	0	38	5.7	2.34	10	0.0581714	0.0337263	0.0712668	94.1829	96.6274	92.8733
2017072866	0	34	12.8	2.3	15	0.106537	0.0653307	0.0535845	89.3463	93.4669	94.6416
2017050306	0	35	12.4	2.29	8	0.106537	0.0970847	0.0535845	89.3463	90.2915	94.6416
2017080091	0	37	5.5	2.27	8	0.0511725	0.0472139	0.0614593	94.8828	95.2786	93.8541
2017041706	0	34	20.2	2.26	6	0.106537	0.118711	0.0535845	89.3463	88.1289	94.6416
2017081016	0	29	5.1	2.24	11	0.0349645	0.0262135	0.040861	96.5036	97.3786	95.9139
2017081339	0	37	7.8	2.21	13	0.0579683	0.0354629	0.0614593	94.2032	96.4537	93.8541
2017081566	0	39	8.3	2.19	6	0.0658322	0.0712989	0.0712668	93.4168	92.8701	92.8733
2017060240	0	38	5.4	2.16	10	0.0581714	0.0337263	0.0712668	94.1829	96.6274	92.8733
2017072069	0	35	8.4	2.15	10	0.0513133	0.0363647	0.0535845	94.8687	96.3635	94.6416
2017051734	0	37	9.7	2.14	10	0.0724088	0.0433702	0.0614593	92.7591	95.663	93.8541
2017060413	0	30	4.2	2.13	18	0.0349645	0.0262135	0.040861	96.5036	97.3786	95.9139
2017060622	0	41	4.2	2.12	8	0.0857866	0.0722893	0.107893	91.4213	92.7711	89.2107
2017042072	0	31	10	2.11	10	0.064209	0.0444638	0.0535845	93.5791	95.5536	94.6416
2017051728	0	30	8.5	2.08	4	0.0396979	0.0866697	0.040861	96.0302	91.333	95.9139
2017082053	0	34	4.4	2.02	10	0.0452602	0.0320048	0.0535845	95.474	96.7995	94.6416
2017081506	0	35	11.9	1.99	10	0.143366	0.083614	0.0908704	85.6634	91.6386	90.913
2017052114	0	41	4.8	1.96	8	0.116376	0.0923278	0.175944	88.3624	90.7672	82.4056
2017051112	0	38	6	1.95	11	0.0797734	0.0435772	0.119306	92.0227	95.6423	88.0694
2017050567	0	35	1.9	1.92	9	0.0623852	0.0622601	0.0908704	93.7615	93.774	90.913
2017060145	0	31	5.5	1.88	14	0.0623852	0.0413744	0.0908704	93.7615	95.8626	90.913
2017052637	0	30	6.2	1.87	13	0.0483914	0.0339472	0.0699478	95.1609	96.6053	93.0052
2017060729	0	37	8.9	1.79	9	0.121447	0.0991427	0.141136	87.8553	90.0857	85.8864
2017051238	0	32	7.4	1.77	8	0.108342	0.101493	0.124405	89.1658	89.8507	87.5595
2017050416	0	27	6.6	1.76	10	0.075265	0.049773	0.0965815	92.4735	95.0227	90.3419
2017052226	0	34	5	1.74	7	0.0962442	0.110306	0.124405	90.3756	88.9694	87.5595
2017050577	0	40	5.1	1.73	7	0.174097	0.159627	0.232833	82.5903	84.0373	76.7167
2017051177	0	31	7.4	1.73	8	0.108342	0.101493	0.124405	89.1658	89.8507	87.5595
2017051270	0	41	3.1	1.73	17	0.174097	0.0897214	0.232833	82.5903	91.0279	76.7167
2017042540	0	38	12.9	1.68	9	0.258708	0.180911	0.16147	74.1292	81.9089	83.853
2017042009	0	43	4.2	1.65	8	0.191557	0.142397	0.193279	80.8443	85.7603	80.6721
2017042192	0	31	7.3	1.62	14	0.108342	0.0684067	0.124405	89.1658	93.1593	87.5595
2017061281	0	42	9.3	1.61	6	0.233778	0.210941	0.232833	76.6222	78.9059	76.7167
2017051458	0	30	4.2	1.6	7	0.075265	0.0916883	0.0965815	92.4735	90.8312	90.3419
2017081053	1	36	13.7	1.58	2	0.233565	0.388758	0.141136	76.6435	61.1242	85.8864
2017051980	0	34	1.3	1.57	6	0.0962442	0.110306	0.124405	90.3756	88.9694	87.5595
2017051820	0	34	5.7	1.56	4	0.0962442	0.165763	0.124405	90.3756	83.4237	87.5595
2017042015	0	34	5.6	1.54	12	0.0962442	0.0604461	0.124405	90.3756	93.9554	87.5595
2017042355	0	27	6.5	1.53	10	0.075265	0.049773	0.0965815	92.4735	95.0227	90.3419
2017051456	0	40	6.6	1.53	11	0.174097	0.0897214	0.232833	82.5903	91.0279	76.7167
2017060403	0	29	5.2	1.53	13	0.075265	0.049773	0.0965815	92.4735	95.0227	90.3419
2017052588	0	38	6.9	1.48	14	0.121843	0.0635968	0.16147	87.8157	93.6403	83.853
2017060409	0	22	5.9	1.48	8	0.075265	0.0745685	0.0965815	92.4735	92.5431	90.3419
2017041922	1	32	9.2	1.46	12	0.133552	0.0830273	0.124405	86.6448	91.6973	87.5595
2017081949	0	31	6.6	1.46	8	0.0962442	0.0900546	0.124405	90.3756	90.9945	87.5595
2017050645	1	35	11.7	1.43	5	0.211272	0.295806	0.124405	78.8728	70.4194	87.5595
2017051798	0	34	14.4	1.42	6	0.211272	0.207673	0.124405	78.8728	79.2327	87.5595
2017052581	0	31	5.1	1.42	11	0.0962442	0.0604461	0.124405	90.3756	93.9554	87.5595
2017050679	0	34	13.6	1.41	8	0.211272	0.173022	0.124405	78.8728	82.6978	87.5595
2017051816	0	29	7.5	1.39	7	0.108352	0.121839	0.150074	89.1648	87.8161	84.9926
2017050874	1	31	12.1	1.37	5	0.259543	0.335923	0.190066	74.0457	66.4077	80.9934
2017051912	0	40	6.4	1.32	11	0.216203	0.1061	0.333899	78.3797	89.39	66.6101
2017051265	0	37	6.4	1.3	9	0.136843	0.104034	0.213474	86.3157	89.5966	78.6526
2017061705	1	32	7.5	1.3	3	0.137186	0.297958	0.190066	86.2814	70.2042	80.9934
2017051448	1	38	8.7	1.23	3	0.171607	0.309412	0.241303	82.8393	69.0588	75.8697
2017050583	1	33	10.5	1.21	8	0.167844	0.143639	0.190066	83.2156	85.6361	80.9934
2017081950	1	37	5.9	1.21	3	0.136843	0.265941	0.213474	86.3157	73.4059	78.6526
2017072150	0	26	7.1	1.19	22	0.152339	0.0925446	0.170105	84.7661	90.7455	82.9895
2017052208	0	27	10.6	1.18	6	0.185655	0.195069	0.170105	81.4345	80.4931	82.9895
2017061256	0	30	4.2	1.18	7	0.136078	0.146897	0.170105	86.3922	85.3103	82.9895
2017050784	0	36	4.8	1.16	13	0.189932	0.096594	0.239582	81.0068	90.3406	76.0418
2017051019	1	41	5.4	1.16	11	0.289744	0.143934	0.367846	71.0256	85.6066	63.2154
2017072867	1	40	6.1	1.16	5	0.289744	0.341796	0.367846	71.0256	65.8204	63.2154
2017060723	0	41	7.4	1.14	6	0.317617	0.269978	0.367846	68.2383	73.0022	63.2154
2017052519	1	40	7.1	1.13	3	0.317617	0.479458	0.367846	68.2383	52.0542	63.2154
2017072062	1	38	6.8	1.1	4	0.211676	0.263522	0.269647	78.8324	73.6478	73.0353
2017042280	0	40	11.8	1.09	3	0.506443	0.630455	0.367846	49.3557	36.9545	63.2154
2017042617	1	42	12.6	1.06	3	0.506443	0.630455	0.367846	49.3557	36.9545	63.2154
2017051646	1	39	15.8	0.94	5	0.512596	0.518577	0.391888	48.7404	48.1423	60.8112
2017050411	1	31	11.9	0.91	14	0.446657	0.248333	0.322258	55.3343	75.1667	67.7742
2017080534	1	40	15.8	0.9	5	0.615058	0.609874	0.503891	38.4942	39.0126	49.6109
2017060011	1	37	9.7	0.88	7	0.345736	0.292267	0.354815	65.4264	70.7733	64.5185
2017081529	0	30	9	0.86	9	0.261992	0.215975	0.263501	73.8008	78.4025	73.6499
2017060169	0	31	7.7	0.84	6	0.268018	0.255808	0.322258	73.1982	74.4192	67.7742
2017061057	0	37	6.6	0.81	10	0.26745	0.132138	0.354815	73.255	86.7862	64.5185
2017060398	0	30	7.1	0.76	6	0.218655	0.218668	0.263501	78.1345	78.1332	73.6499
2017081675	0	35	7.3	0.74	8	0.268018	0.215308	0.322258	73.1982	78.4692	67.7742
2017041690	0	39	7.9	0.71	6	0.322978	0.266256	0.391888	67.7022	73.3744	60.8112
2017061132	0	28	7.8	0.66	8	0.218655	0.182605	0.263501	78.1345	81.7395	73.6499
2017061870	1	27	9.1	0.63	5	0.261992	0.356114	0.263501	73.8008	64.3886	73.6499
2017050317	0	39	6.3	0.62	4	0.294838	0.337542	0.391888	70.5162	66.2458	60.8112
2017052516	0	32	9	0.61	10	0.317167	0.180289	0.322258	68.2833	81.9711	67.7742
2017052110	1	43	10	0.6	6	0.690798	0.601188	0.641056	30.9202	39.8812	35.8944
2017042016	0	45	9.5	0.58	6	0.690798	0.601188	0.641056	30.9202	39.8812	35.8944
2017051176	0	37	5.8	0.58	2	0.441107	0.60771	0.550552	55.8893	39.229	44.9448
2017050251	0	42	8.6	0.57	2	0.61041	0.735476	0.693473	38.959	26.4524	30.6527
2017061500	0	39	7.4	0.57	4	0.507702	0.552131	0.589394	49.2298	44.7869	41.0606
2017041687	0	36	8.4	0.52	3	0.473827	0.638746	0.550552	52.6173	36.1254	44.9448
2017050425	1	38	11.6	0.51	8	0.694517	0.53212	0.589394	30.5483	46.788	41.0606
2017052002	1	42	15.3	0.49	1	0.775486	0.865169	0.693473	22.4514	13.4831	30.6527
2017061122	0	32	7.2	0.48	3	0.441822	0.644734	0.514354	55.8178	35.5266	48.5646
2017052024	1	45	10.3	0.42	5	0.690798	0.707252	0.641056	30.9202	29.2748	35.8944
2017050309	1	43	11.8	0.39	5	0.861592	0.820638	0.707124	13.8408	17.9362	29.2876
2017052684	0	34	6.4	0.39	5	0.526583	0.563312	0.588783	47.3417	43.6688	41.1217
2017052104	1	34	9.8	0.38	6	0.616849	0.531135	0.588783	38.3151	46.8865	41.1217
2017060122	1	41	8	0.36	2	0.715271	0.778046	0.753602	28.4729	22.1954	24.6398
2017061421	1	41	14.4	0.33	4	0.847049	0.806876	0.753602	15.2951	19.3124	24.6398
2017050233	1	30	9	0.32	7	0.551659	0.479793	0.518616	44.8341	52.0207	48.1384
2017051048	0	34	7.1	0.29	11	0.559299	0.322818	0.588783	44.0701	67.7182	41.1217
2017060489	1	40	20.9	0.27	4	0.847049	0.806876	0.753602	15.2951	19.3124	24.6398
2017052338	0	30	14.4	0.26	6	0.681356	0.580784	0.518616	31.8644	41.9216	48.1384
2017080243	0	34	11.2	0.26	7	0.736689	0.629849	0.588783	26.3311	37.0151	41.1217
2017041697	1	40	11.7	0.22	5	0.847049	0.806876	0.753602	15.2951	19.3124	24.6398
2017061049	0	39	4.6	0.17	3	0.724458	0.788773	0.774816	27.5542	21.1227	22.5184
2017081515	1	38	10.2	0.14	10	0.791905	0.522669	0.774816	20.8095	47.7331	22.5184
2017050333	1	40	24.8	0.13	2	0.909481	0.919724	0.84431	9.05192	8.02763	15.569
2017041835	1	43	7.3	0.02	4	0.83668	0.81339	0.810643	16.332	18.661	18.9357
2017042086	1	35	2.3	0.01	3	0.668654	0.779607	0.717415	33.1346	22.0393	28.2585
2019041856	0	28	7.6	37.67	22	0.0245684	0.0233231	0.0244163	97.5432	97.6677	97.5584
2019051702	0	30	7.4	28.88	24	0.0245684	0.0233231	0.0244163	97.5432	97.6677	97.5584
2019062364	0	31	8.8	27.48	24	0.031904	0.0284945	0.0321911	96.8096	97.1506	96.7809
2019120548	0	30	8.3	26.45	24	0.0245684	0.0233231	0.0244163	97.5432	97.6677	97.5584
2019052737	0	28	5.2	25.94	35	0.0215984	0.0204935	0.0244163	97.8402	97.9506	97.5584
2017072570	0	30	5.33	23.36	24	0.0215984	0.0204935	0.0244163	97.8402	97.9506	97.5584
2019080914	0	29	6	22.56	14	0.0215984	0.0204935	0.0244163	97.8402	97.9506	97.5584
2019081379	0	30	7.1	22.27	24	0.0245684	0.0233231	0.0244163	97.5432	97.6677	97.5584
2019120613	0	31	4.4	22.17	32	0.0280728	0.0250536	0.0321911	97.1927	97.4946	96.7809
2018021133	0	28	5.72	21.82	22	0.0215984	0.0204935	0.0244163	97.8402	97.9506	97.5584
2019071609	0	40	4.4	21.45	22	0.0540811	0.0378786	0.0663371	94.5919	96.2121	93.3663
2018111366	0	22	5.57	21.35	27	0.0215984	0.0204935	0.0244163	97.8402	97.9506	97.5584
2019110321	0	29	5.5	21.1	40	0.0215984	0.0204935	0.0244163	97.8402	97.9506	97.5584
2019071560	0	26	4.6	20.93	12	0.0215984	0.0204935	0.0244163	97.8402	97.9506	97.5584
2019122250	0	31	5.2	20.79	24	0.0280728	0.0250536	0.0321911	97.1927	97.4946	96.7809
2019100451	0	29	4.4	20.03	24	0.0215984	0.0204935	0.0244163	97.8402	97.9506	97.5584
2017052511	0	35	5.1	19.93	18	0.0280728	0.0250536	0.0321911	97.1927	97.4946	96.7809
2019121265	0	28	6.1	19.6	24	0.0215984	0.0204935	0.0244163	97.8402	97.9506	97.5584
2019040607	0	31	4.4	19.32	24	0.0280728	0.0250536	0.0321911	97.1927	97.4946	96.7809
2019071985	0	32	7	19.19	21	0.031904	0.0284945	0.0321911	96.8096	97.1506	96.7809
2019102266	0	34	5.8	18.98	9	0.0280728	0.0380274	0.0321911	97.1927	96.1973	96.7809
2019050990	0	32	5.2	18.96	24	0.0280728	0.0250536	0.0321911	97.1927	97.4946	96.7809
2019082732	0	23	2.4	18.77	24	0.0215984	0.0204935	0.0244163	97.8402	97.9506	97.5584
2019061329	0	29	7.8	18.67	24	0.0245684	0.0233231	0.0244163	97.5432	97.6677	97.5584
2019082091	0	23	3	18.54	21	0.0215984	0.0204935	0.0244163	97.8402	97.9506	97.5584
2017052686	0	26	5.31	18.31	10	0.0215984	0.0204935	0.0244163	97.8402	97.9506	97.5584
2019121462	0	30	5.6	18.16	30	0.0215984	0.0204935	0.0244163	97.8402	97.9506	97.5584
2019111476	0	31	7.2	17.91	20	0.031904	0.0284945	0.0321911	96.8096	97.1506	96.7809
2019070202	0	32	5.5	17.89	30	0.0280728	0.0250536	0.0321911	97.1927	97.4946	96.7809
2017071729	0	30	8.3	17.8	18	0.0245684	0.0233231	0.0244163	97.5432	97.6677	97.5584
2019011310	0	23	5.1	17.47	24	0.0215984	0.0204935	0.0244163	97.8402	97.9506	97.5584
2018110197	0	30	6.05	17.37	24	0.0215984	0.0204935	0.0244163	97.8402	97.9506	97.5584
2017081522	0	28	6.8	17.3	24	0.0215984	0.0204935	0.0244163	97.8402	97.9506	97.5584
2017102395	0	28	3.54	17.15	24	0.0215984	0.0204935	0.0244163	97.8402	97.9506	97.5584
2018081240	0	27	4.57	17.15	24	0.0215984	0.0204935	0.0244163	97.8402	97.9506	97.5584
2017102395	0	28	3.5	17.2	24	0.0215984	0.0204935	0.0244163	97.8402	97.9506	97.5584
2019101046	0	27	8.2	17.08	22	0.0245684	0.0233231	0.0244163	97.5432	97.6677	97.5584
2018091568	0	26	8.17	17.08	12	0.0245684	0.0233231	0.0244163	97.5432	97.6677	97.5584
2019100444	0	28	4.8	17.03	22	0.0215984	0.0204935	0.0244163	97.8402	97.9506	97.5584
2019071139	0	30	6.6	17	24	0.0215984	0.0204935	0.0244163	97.8402	97.9506	97.5584
2016100136	0	28	8.1	16.8	22	0.0245684	0.0233231	0.0244163	97.5432	97.6677	97.5584
2017090651	0	29	8.1	16.8	13	0.0245684	0.0233231	0.0244163	97.5432	97.6677	97.5584
2019032037	0	30	4.6	16.71	24	0.0215984	0.0204935	0.0244163	97.8402	97.9506	97.5584
2019033024	0	30	6	16.71	24	0.0215984	0.0204935	0.0244163	97.8402	97.9506	97.5584
2019094727	0	40	6.8	16.68	24	0.0540811	0.0378786	0.0663371	94.5919	96.2121	93.3663
2019121331	0	28	4.2	16.6	20	0.0215984	0.0204935	0.0244163	97.8402	97.9506	97.5584
2018102128	0	34	4.88	16.6	18	0.0280728	0.0250536	0.0321911	97.1927	97.4946	96.7809
2019050082	0	27	6.9	16.59	22	0.0215984	0.0204935	0.0244163	97.8402	97.9506	97.5584
2019081147	0	28	6.9	16.59	22	0.0215984	0.0204935	0.0244163	97.8402	97.9506	97.5584
2019112108	0	25	10.5	16.5	18	0.0309621	0.0286038	0.0244163	96.9038	97.1396	97.5584
2019050341	0	30	8.2	16.47	18	0.0245684	0.0233231	0.0244163	97.5432	97.6677	97.5584
2019042051	0	27	1.9	16.32	24	0.0215984	0.0204935	0.0244163	97.8402	97.9506	97.5584
2018122114	0	30	6.33	16.12	24	0.0215984	0.0204935	0.0244163	97.8402	97.9506	97.5584
2019020244	0	24	4.3	16.02	20	0.0215984	0.0204935	0.0244163	97.8402	97.9506	97.5584
2019042722	0	28	7.3	15.89	20	0.0245684	0.0233231	0.0244163	97.5432	97.6677	97.5584
2018102603	0	32	6.53	15.88	24	0.0280728	0.0250536	0.0321911	97.1927	97.4946	96.7809
2019070983	0	34	5	15.76	24	0.0280728	0.0250536	0.0321911	97.1927	97.4946	96.7809
2018042280	0	30	7.97	15.73	24	0.0245684	0.0233231	0.0244163	97.5432	97.6677	97.5584
2019120286	0	26	13.4	15.72	25	0.052605	0.0423575	0.0244163	94.7395	95.7642	97.5584
2019101034	0	33	5.2	15.69	25	0.0280728	0.0250536	0.0321911	97.1927	97.4946	96.7809
2019010513	0	26	7.1	15.63	22	0.0245684	0.0233231	0.0244163	97.5432	97.6677	97.5584
2019020112	0	27	4.1	15.63	30	0.0215984	0.0204935	0.0244163	97.8402	97.9506	97.5584
2019051149	0	32	6.2	15.63	16	0.0280728	0.0250536	0.0321911	97.1927	97.4946	96.7809
2019050930	0	28	7.8	15.55	21	0.0245684	0.0233231	0.0244163	97.5432	97.6677	97.5584
2019030395	0	32	5.8	15.51	24	0.0280728	0.0250536	0.0321911	97.1927	97.4946	96.7809
2019121113	0	30	3.2	15.5	19	0.0215984	0.0204935	0.0244163	97.8402	97.9506	97.5584
2019120078	0	27	8.4	15.48	21	0.0245684	0.0233231	0.0244163	97.5432	97.6677	97.5584
2019070399	0	31	6.3	15.43	30	0.0280728	0.0250536	0.0321911	97.1927	97.4946	96.7809
2019111446	0	27	5.4	15.42	12	0.0215984	0.0204935	0.0244163	97.8402	97.9506	97.5584
2017091831	0	29	6.59	15.29	20	0.0215984	0.0204935	0.0244163	97.8402	97.9506	97.5584
2017120587	0	29	6.6	15.3	18	0.0215984	0.0204935	0.0244163	97.8402	97.9506	97.5584
2019032775	0	30	5.3	15.23	24	0.0215984	0.0204935	0.0244163	97.8402	97.9506	97.5584
2019060256	0	31	5.7	15.17	24	0.0280728	0.0250536	0.0321911	97.1927	97.4946	96.7809
2017070924	0	31	15.7	15.15	25	0.0677306	0.0515266	0.0321911	93.2269	94.8473	96.7809
2017070924	0	31	15.7	15.2	25	0.0677306	0.0515266	0.0321911	93.2269	94.8473	96.7809
2019010761	0	30	7	15.13	23	0.0245684	0.0233231	0.0244163	97.5432	97.6677	97.5584
2018080636	0	25	7.38	15.13	24	0.0245684	0.0233231	0.0244163	97.5432	97.6677	97.5584
2018080852	0	30	7.54	15.11	24	0.0245684	0.0233231	0.0244163	97.5432	97.6677	97.5584
2019121434	0	29	6.2	15.05	20	0.0215984	0.0204935	0.0244163	97.8402	97.9506	97.5584
2019070279	0	31	6.3	15.04	22	0.0280728	0.0250536	0.0321911	97.1927	97.4946	96.7809
2017090876	0	32	9.44	14.96	19	0.0401282	0.0349042	0.0321911	95.9872	96.5096	96.7809
2019042675	0	39	5.1	14.95	24	0.0362672	0.0264114	0.0431356	96.3733	97.3589	95.6864
2019120563	0	33	13.9	14.95	24	0.0677306	0.0515266	0.0321911	93.2269	94.8473	96.7809
2019060267	0	27	6.5	14.93	40	0.0215984	0.0204935	0.0244163	97.8402	97.9506	97.5584
2019071221	0	29	7.1	14.92	24	0.0245684	0.0233231	0.0244163	97.5432	97.6677	97.5584
2017101189	0	28	5.95	14.86	16	0.0215984	0.0204935	0.0244163	97.8402	97.9506	97.5584
2017072683	0	28	6	14.9	24	0.0215984	0.0204935	0.0244163	97.8402	97.9506	97.5584
2019071844	0	24	4.3	14.84	10	0.0215984	0.0204935	0.0244163	97.8402	97.9506	97.5584
2018112219	0	30	6.56	14.84	17	0.0215984	0.0204935	0.0244163	97.8402	97.9506	97.5584
2017032669	1	32	5.81	14.76	24	0.0280728	0.0250536	0.0321911	97.1927	97.4946	96.7809
2019120857	0	34	3.8	14.7	24	0.0280728	0.0250536	0.0321911	97.1927	97.4946	96.7809
2017091446	0	32	6.57	14.7	20	0.0280728	0.0250536	0.0321911	97.1927	97.4946	96.7809
2018091499	0	31	7.01	14.7	20	0.031904	0.0284945	0.0321911	96.8096	97.1506	96.7809
2017031227	0	26	4.96	14.66	15	0.0215984	0.0204935	0.0244163	97.8402	97.9506	97.5584
2017031227	0	26	5	14.7	15	0.0215984	0.0204935	0.0244163	97.8402	97.9506	97.5584
2018012263	0	32	5.94	14.64	20	0.0280728	0.0250536	0.0321911	97.1927	97.4946	96.7809
2019010756	0	31	6.8	14.62	19	0.0280728	0.0250536	0.0321911	97.1927	97.4946	96.7809
2019101904	0	28	6.1	14.62	14	0.0215984	0.0204935	0.0244163	97.8402	97.9506	97.5584
2019081076	0	30	6.2	14.59	32	0.0215984	0.0204935	0.0244163	97.8402	97.9506	97.5584
2019081899	0	30	5.6	14.58	18	0.0215984	0.0204935	0.0244163	97.8402	97.9506	97.5584
2019092800	0	31	2.3	14.57	22	0.0280728	0.0250536	0.0321911	97.1927	97.4946	96.7809
2018051982	0	28	6.93	14.55	13	0.0215984	0.0204935	0.0244163	97.8402	97.9506	97.5584
2018121092	0	31	5.74	14.5	13	0.0280728	0.0250536	0.0321911	97.1927	97.4946	96.7809
2018061906	0	31	4.5	14.48	18	0.0280728	0.0250536	0.0321911	97.1927	97.4946	96.7809
2019032681	0	29	11.2	14.43	24	0.052605	0.0423575	0.0244163	94.7395	95.7642	97.5584
2019081361	0	35	7.9	14.41	22	0.031904	0.0284945	0.0321911	96.8096	97.1506	96.7809
2019030034	0	29	6.1	14.35	24	0.0215984	0.0204935	0.0244163	97.8402	97.9506	97.5584
2019032141	0	29	6.3	14.27	14	0.0215984	0.0204935	0.0244163	97.8402	97.9506	97.5584
2019061462	0	31	5.3	14.19	20	0.0280728	0.0250536	0.0321911	97.1927	97.4946	96.7809
2018100186	0	27	4.48	14.19	21	0.0215984	0.0204935	0.0244163	97.8402	97.9506	97.5584
2019010859	0	33	6.9	14.18	24	0.0280728	0.0250536	0.0321911	97.1927	97.4946	96.7809
2019071126	0	30	6.4	14.16	24	0.0215984	0.0204935	0.0244163	97.8402	97.9506	97.5584
2017081958	0	31	4.9	14.16	24	0.0280728	0.0250536	0.0321911	97.1927	97.4946	96.7809
2017090994	0	28	11.4	14.2	12	0.052605	0.0423575	0.0244163	94.7395	95.7642	97.5584
2018052242	0	27	2.9	14.13	21	0.0215984	0.0204935	0.0244163	97.8402	97.9506	97.5584
2019120580	0	36	4.2	14.08	30	0.0318147	0.0244252	0.037045	96.8185	97.5575	96.2955
2019071819	0	35	5.4	14.07	15	0.0280728	0.0250536	0.0321911	97.1927	97.4946	96.7809
2019041864	1	32	9.8	14.04	22	0.0401282	0.0349042	0.0321911	95.9872	96.5096	96.7809
2019070198	0	30	4.8	14.03	24	0.0215984	0.0204935	0.0244163	97.8402	97.9506	97.5584
2019082063	0	28	4.7	14	21	0.0215984	0.0204935	0.0244163	97.8402	97.9506	97.5584
2018092222	0	34	7.55	13.97	11	0.031904	0.0284945	0.0321911	96.8096	97.1506	96.7809
2019094801	0	29	6	13.93	32	0.0215984	0.0204935	0.0244163	97.8402	97.9506	97.5584
2017100424	0	34	4.3	13.93	16	0.0280728	0.0250536	0.0321911	97.1927	97.4946	96.7809
2019031700	0	31	6	13.85	24	0.0280728	0.0250536	0.0321911	97.1927	97.4946	96.7809
2019122261	0	32	5.5	13.84	18	0.0280728	0.0250536	0.0321911	97.1927	97.4946	96.7809
2018061008	0	26	4.63	13.84	24	0.0215984	0.0204935	0.0244163	97.8402	97.9506	97.5584
2018121534	0	27	8.36	13.84	17	0.0245684	0.0233231	0.0244163	97.5432	97.6677	97.5584
2018101274	0	30	10.3	13.75	13	0.0309621	0.0286038	0.0244163	96.9038	97.1396	97.5584
2017110977	0	34	6.3	13.7	11	0.0280728	0.0250536	0.0321911	97.1927	97.4946	96.7809
2019120465	0	32	5	13.68	19	0.0280728	0.0250536	0.0321911	97.1927	97.4946	96.7809
2019094094	0	30	6.4	13.67	21	0.0215984	0.0204935	0.0244163	97.8402	97.9506	97.5584
2017110211	0	29	6.47	13.64	20	0.0215984	0.0204935	0.0244163	97.8402	97.9506	97.5584
2019071810	0	27	6.5	13.62	18	0.0215984	0.0204935	0.0244163	97.8402	97.9506	97.5584
2019032148	0	35	10.3	13.57	24	0.0401282	0.0349042	0.0321911	95.9872	96.5096	96.7809
2019060930	0	30	3	13.55	24	0.0215984	0.0204935	0.0244163	97.8402	97.9506	97.5584
2019110620	0	31	7.9	13.49	24	0.031904	0.0284945	0.0321911	96.8096	97.1506	96.7809
2017030841	0	32	8.8	13.5	19	0.031904	0.0284945	0.0321911	96.8096	97.1506	96.7809
2017072107	0	33	8.6	13.5	12	0.031904	0.0284945	0.0321911	96.8096	97.1506	96.7809
2019094605	0	29	6.6	13.44	19	0.0215984	0.0204935	0.0244163	97.8402	97.9506	97.5584
2017062467	0	34	8.7	13.4	13	0.031904	0.0284945	0.0321911	96.8096	97.1506	96.7809
2017070231	0	25	5.69	13.43	24	0.0215984	0.0204935	0.0244163	97.8402	97.9506	97.5584
2019082225	0	27	6.1	13.41	24	0.0215984	0.0204935	0.0244163	97.8402	97.9506	97.5584
2019121071	0	30	3.5	13.37	32	0.0215984	0.0204935	0.0244163	97.8402	97.9506	97.5584
2019111806	0	26	5.9	13.35	13	0.0215984	0.0204935	0.0244163	97.8402	97.9506	97.5584
2017081231	0	28	8.06	13.35	24	0.0245684	0.0233231	0.0244163	97.5432	97.6677	97.5584
2018012378	0	30	3.88	13.35	32	0.0215984	0.0204935	0.0244163	97.8402	97.9506	97.5584
2019032522	0	32	7	13.34	21	0.031904	0.0284945	0.0321911	96.8096	97.1506	96.7809
2019121936	0	30	6.3	13.31	15	0.0215984	0.0204935	0.0244163	97.8402	97.9506	97.5584
2018091950	0	31	5.95	13.28	13	0.0280728	0.0250536	0.0321911	97.1927	97.4946	96.7809
2019032484	0	28	4.4	13.18	6	0.0215984	0.0387574	0.0244163	97.8402	96.1243	97.5584
2019010635	0	34	7.4	13.17	17	0.031904	0.0284945	0.0321911	96.8096	97.1506	96.7809
2019070633	0	34	7.4	13.17	17	0.031904	0.0284945	0.0321911	96.8096	97.1506	96.7809
2019042264	0	32	6.2	13.15	18	0.0280728	0.0250536	0.0321911	97.1927	97.4946	96.7809
2017081599	0	32	5.28	13.14	24	0.0280728	0.0250536	0.0321911	97.1927	97.4946	96.7809
2017081599	0	32	5.3	13.1	24	0.0280728	0.0250536	0.0321911	97.1927	97.4946	96.7809
2019032108	0	31	9.2	13.12	13	0.0401282	0.0349042	0.0321911	95.9872	96.5096	96.7809
2017060507	0	30	4.72	13.11	22	0.0215984	0.0204935	0.0244163	97.8402	97.9506	97.5584
2019101276	0	37	5.7	13.08	24	0.0318147	0.0244252	0.037045	96.8185	97.5575	96.2955
2018070437	0	29	6.04	13.03	20	0.0215984	0.0204935	0.0244163	97.8402	97.9506	97.5584
2019093028	0	30	5.5	12.98	19	0.0215984	0.0204935	0.0244163	97.8402	97.9506	97.5584
2018112265	0	33	5.47	12.98	24	0.0280728	0.0250536	0.0321911	97.1927	97.4946	96.7809
2019122489	0	25	7.3	12.97	28	0.0245684	0.0233231	0.0244163	97.5432	97.6677	97.5584
2019112191	0	31	3.9	12.95	18	0.0280728	0.0250536	0.0321911	97.1927	97.4946	96.7809
2019071146	0	27	6.7	12.88	22	0.0215984	0.0204935	0.0244163	97.8402	97.9506	97.5584
2018112165	0	35	7.84	12.8	22	0.031904	0.0284945	0.0321911	96.8096	97.1506	96.7809
2019052680	0	28	3.8	12.79	24	0.0215984	0.0204935	0.0244163	97.8402	97.9506	97.5584
2019094804	0	30	6.8	12.75	9	0.0215984	0.0311815	0.0244163	97.8402	96.8819	97.5584
2019112212	0	26	7.2	12.75	24	0.0245684	0.0233231	0.0244163	97.5432	97.6677	97.5584
2018121302	1	30	4.88	12.75	24	0.0215984	0.0204935	0.0244163	97.8402	97.9506	97.5584
2019071864	0	29	5.1	12.74	19	0.0215984	0.0204935	0.0244163	97.8402	97.9506	97.5584
2019111344	0	30	7.8	12.71	32	0.0245684	0.0233231	0.0244163	97.5432	97.6677	97.5584
2019011451	0	29	4.7	12.7	24	0.0215984	0.0204935	0.0244163	97.8402	97.9506	97.5584
2017070556	0	34	6.1	12.6	16	0.0280728	0.0250536	0.0321911	97.1927	97.4946	96.7809
2017072152	0	31	4	12.6	11	0.0280728	0.0250536	0.0321911	97.1927	97.4946	96.7809
2017120487	0	30	9.67	12.6	24	0.0309621	0.0286038	0.0244163	96.9038	97.1396	97.5584
2019071654	0	37	7.2	12.58	21	0.0361377	0.0277822	0.037045	96.3862	97.2218	96.2955
2019030381	0	31	6.5	12.57	24	0.0280728	0.0250536	0.0321911	97.1927	97.4946	96.7809
2019061986	1	31	3.3	12.57	24	0.0280728	0.0250536	0.0321911	97.1927	97.4946	96.7809
2019040202	0	26	7.1	12.55	15	0.0245684	0.0233231	0.0244163	97.5432	97.6677	97.5584
2019062085	0	31	5	12.54	24	0.0280728	0.0250536	0.0321911	97.1927	97.4946	96.7809
2019120170	0	31	4.5	12.52	22	0.0280728	0.0250536	0.0321911	97.1927	97.4946	96.7809
2019030151	0	31	7.4	12.5	17	0.031904	0.0284945	0.0321911	96.8096	97.1506	96.7809
2019011975	0	30	10.2	12.41	24	0.0309621	0.0286038	0.0244163	96.9038	97.1396	97.5584
2019100960	0	25	5.7	12.41	24	0.0215984	0.0204935	0.0244163	97.8402	97.9506	97.5584
2017092734	0	29	6.6	12.4	24	0.0215984	0.0204935	0.0244163	97.8402	97.9506	97.5584
2019010543	0	22	6.4	12.4	18	0.0215984	0.0204935	0.0244163	97.8402	97.9506	97.5584
2018051628	0	30	5.33	12.39	18	0.0215984	0.0204935	0.0244163	97.8402	97.9506	97.5584
2019041032	0	30	8.1	12.38	3	0.0245684	0.102831	0.0244163	97.5432	89.7169	97.5584
2018080410	0	33	9.03	12.38	8	0.0401282	0.0527033	0.0321911	95.9872	94.7297	96.7809
2019051338	0	31	4.5	12.34	17	0.0280728	0.0250536	0.0321911	97.1927	97.4946	96.7809
2019094311	0	32	8.9	12.34	17	0.031904	0.0284945	0.0321911	96.8096	97.1506	96.7809
2017070860	0	31	5	12.3	14	0.0280728	0.0250536	0.0321911	97.1927	97.4946	96.7809
2017082271	0	28	5.24	12.32	23	0.0215984	0.0204935	0.0244163	97.8402	97.9506	97.5584
2019121080	0	30	5.5	12.3	18	0.0215984	0.0204935	0.0244163	97.8402	97.9506	97.5584
2017060514	0	36	5.55	12.28	22	0.0318147	0.0244252	0.037045	96.8185	97.5575	96.2955
2019090271	0	29	6.9	12.27	24	0.0215984	0.0204935	0.0244163	97.8402	97.9506	97.5584
2019052300	0	34	6	12.25	21	0.0280728	0.0250536	0.0321911	97.1927	97.4946	96.7809
2018090542	0	25	5.98	12.23	20	0.0215984	0.0204935	0.0244163	97.8402	97.9506	97.5584
2019101496	1	28	5.6	12.22	24	0.0215984	0.0204935	0.0244163	97.8402	97.9506	97.5584
2019102311	0	27	3.6	12.21	24	0.0215984	0.0204935	0.0244163	97.8402	97.9506	97.5584
2019071721	0	30	6.2	12.19	22	0.0215984	0.0204935	0.0244163	97.8402	97.9506	97.5584
2019011301	0	32	4.3	12.18	19	0.0280728	0.0250536	0.0321911	97.1927	97.4946	96.7809
2019040389	0	27	5.8	12.17	17	0.0215984	0.0204935	0.0244163	97.8402	97.9506	97.5584
2018110210	0	30	5.94	12.17	22	0.0215984	0.0204935	0.0244163	97.8402	97.9506	97.5584
2019082700	0	24	7.9	12.15	14	0.0245684	0.0233231	0.0244163	97.5432	97.6677	97.5584
2019062111	0	28	4.8	12.11	40	0.0215984	0.0204935	0.0244163	97.8402	97.9506	97.5584
2019010558	0	31	5.1	12.1	20	0.0280728	0.0250536	0.0321911	97.1927	97.4946	96.7809
2018102255	0	29	4.05	12.1	16	0.0215984	0.0204935	0.0244163	97.8402	97.9506	97.5584
2019050554	0	32	6.8	12.08	18	0.0280728	0.0250536	0.0321911	97.1927	97.4946	96.7809
2017071351	0	34	3.03	12.08	8	0.0280728	0.0380274	0.0321911	97.1927	96.1973	96.7809
2019101866	0	31	4.6	12.07	22	0.0280728	0.0250536	0.0321911	97.1927	97.4946	96.7809
2019101421	0	30	5	12.06	17	0.0215984	0.0204935	0.0244163	97.8402	97.9506	97.5584
2017042266	0	28	4.5	12.1	17	0.0215984	0.0204935	0.0244163	97.8402	97.9506	97.5584
2017071463	0	27	4.9	12	24	0.0215984	0.0204935	0.0244163	97.8402	97.9506	97.5584
2019052168	0	26	5.3	11.96	13	0.0215984	0.0204935	0.0244163	97.8402	97.9506	97.5584
2019040356	0	30	6.4	11.94	20	0.0215984	0.0204935	0.0244163	97.8402	97.9506	97.5584
2019110674	0	30	5.1	11.94	24	0.0215984	0.0204935	0.0244163	97.8402	97.9506	97.5584
2017122027	0	31	5.79	11.94	11	0.0280728	0.0250536	0.0321911	97.1927	97.4946	96.7809
2019082327	0	33	5	11.93	20	0.0280728	0.0250536	0.0321911	97.1927	97.4946	96.7809
2019011662	0	29	6.1	11.89	14	0.0215984	0.0204935	0.0244163	97.8402	97.9506	97.5584
2019093848	0	25	3.9	11.85	22	0.0215984	0.0204935	0.0244163	97.8402	97.9506	97.5584
2019070344	0	31	5.5	11.82	11	0.0280728	0.0250536	0.0321911	97.1927	97.4946	96.7809
2019070760	0	27	3.2	11.82	15	0.0215984	0.0204935	0.0244163	97.8402	97.9506	97.5584
2019050157	0	27	9.6	11.79	16	0.0309621	0.0286038	0.0244163	96.9038	97.1396	97.5584
2019110887	0	31	6.5	11.787	19	0.0280728	0.0250536	0.0321911	97.1927	97.4946	96.7809
2019093914	0	27	6.3	11.77	21	0.0215984	0.0204935	0.0244163	97.8402	97.9506	97.5584
2018111267	0	30	5.96	11.76	17	0.0215984	0.0204935	0.0244163	97.8402	97.9506	97.5584
2019042037	1	28	6.9	11.75	24	0.0215984	0.0204935	0.0244163	97.8402	97.9506	97.5584
2019100113	0	27	3.2	11.74	24	0.0215984	0.0204935	0.0244163	97.8402	97.9506	97.5584
2018011761	0	30	5.36	11.74	17	0.0215984	0.0204935	0.0244163	97.8402	97.9506	97.5584
2019040573	0	34	5.6	11.71	24	0.0280728	0.0250536	0.0321911	97.1927	97.4946	96.7809
2019060172	0	28	5.4	11.67	24	0.0215984	0.0204935	0.0244163	97.8402	97.9506	97.5584
2017101200	0	35	6.2	11.7	18	0.0280728	0.0250536	0.0321911	97.1927	97.4946	96.7809
2019031155	0	32	7.2	11.66	18	0.031904	0.0284945	0.0321911	96.8096	97.1506	96.7809
2019110988	0	30	5.8	11.66	24	0.0215984	0.0204935	0.0244163	97.8402	97.9506	97.5584
2018060053	0	28	4.34	11.65	22	0.0215984	0.0204935	0.0244163	97.8402	97.9506	97.5584
2017060392	0	31	6.1	11.6	13	0.0280728	0.0250536	0.0321911	97.1927	97.4946	96.7809
2017050136	0	29	6	11.63	30	0.0215984	0.0204935	0.0244163	97.8402	97.9506	97.5584
2017060392	0	31	6.08	11.63	13	0.0280728	0.0250536	0.0321911	97.1927	97.4946	96.7809
2018120081	0	30	5.83	11.63	24	0.0215984	0.0204935	0.0244163	97.8402	97.9506	97.5584
2019010389	0	32	6.1	11.62	18	0.0280728	0.0250536	0.0321911	97.1927	97.4946	96.7809
2019020769	0	36	5.9	11.62	17	0.0318147	0.0244252	0.037045	96.8185	97.5575	96.2955
2019020653	0	25	7.2	11.6	24	0.0245684	0.0233231	0.0244163	97.5432	97.6677	97.5584
2019072494	0	36	5.7	11.58	22	0.0318147	0.0244252	0.037045	96.8185	97.5575	96.2955
2018092397	0	27	6.24	11.55	14	0.0215984	0.0204935	0.0244163	97.8402	97.9506	97.5584
2018051356	0	29	7.91	11.54	15	0.0245684	0.0233231	0.0244163	97.5432	97.6677	97.5584
2019111463	0	31	6.7	11.52	24	0.0280728	0.0250536	0.0321911	97.1927	97.4946	96.7809
2018051970	0	31	5.86	11.51	9	0.0280728	0.0380274	0.0321911	97.1927	96.1973	96.7809
2019041825	0	32	4.5	11.48	24	0.0280728	0.0250536	0.0321911	97.1927	97.4946	96.7809
2016081056	0	30	10.3	11.5	20	0.0309621	0.0286038	0.0244163	96.9038	97.1396	97.5584
2018121984	0	30	8.09	11.46	11	0.0245684	0.0233231	0.0244163	97.5432	97.6677	97.5584
2017071544	0	30	5.4	11.5	19	0.0215984	0.0204935	0.0244163	97.8402	97.9506	97.5584
2019010729	0	29	6.7	11.43	14	0.0215984	0.0204935	0.0244163	97.8402	97.9506	97.5584
2019062701	0	28	6.9	11.43	18	0.0215984	0.0204935	0.0244163	97.8402	97.9506	97.5584
2019081728	0	36	4	11.41	16	0.0318147	0.0244252	0.037045	96.8185	97.5575	96.2955
2019072001	0	28	5.5	11.4	12	0.0215984	0.0204935	0.0244163	97.8402	97.9506	97.5584
2019101646	0	27	5.3	11.4	18	0.0215984	0.0204935	0.0244163	97.8402	97.9506	97.5584
2019111579	0	28	5.5	11.4	17	0.0215984	0.0204935	0.0244163	97.8402	97.9506	97.5584
2019120963	0	30	4.8	11.39	16	0.0215984	0.0204935	0.0244163	97.8402	97.9506	97.5584
2019094010	0	23	6.1	11.38	16	0.0215984	0.0204935	0.0244163	97.8402	97.9506	97.5584
2019050232	0	32	5.7	11.37	13	0.0280728	0.0250536	0.0321911	97.1927	97.4946	96.7809
2017111599	0	30	8.6	11.4	11	0.0245684	0.0233231	0.0244163	97.5432	97.6677	97.5584
2017071119	0	33	5.64	11.36	12	0.0280728	0.0250536	0.0321911	97.1927	97.4946	96.7809
2018030219	0	28	3.24	11.34	14	0.0215984	0.0204935	0.0244163	97.8402	97.9506	97.5584
2019042608	0	31	6.3	11.31	23	0.0280728	0.0250536	0.0321911	97.1927	97.4946	96.7809
2019061722	0	37	4.7	11.3	14	0.0318147	0.0244252	0.037045	96.8185	97.5575	96.2955
2018100542	0	26	6.92	11.3	15	0.0215984	0.0204935	0.0244163	97.8402	97.9506	97.5584
2019102032	0	26	7.9	11.29	24	0.0245684	0.0233231	0.0244163	97.5432	97.6677	97.5584
2018092214	0	29	7.6	11.29	14	0.0245684	0.0233231	0.0244163	97.5432	97.6677	97.5584
2017061975	0	25	7.8	11.3	19	0.0245684	0.0233231	0.0244163	97.5432	97.6677	97.5584
2019050148	0	30	5.8	11.28	22	0.0215984	0.0204935	0.0244163	97.8402	97.9506	97.5584
2019112062	0	33	6.5	11.28	24	0.0280728	0.0250536	0.0321911	97.1927	97.4946	96.7809
2018020416	0	32	6.46	11.28	11	0.0280728	0.0250536	0.0321911	97.1927	97.4946	96.7809
2018052736	0	24	5.42	11.28	18	0.0215984	0.0204935	0.0244163	97.8402	97.9506	97.5584
2019020641	0	36	6.9	11.27	19	0.0318147	0.0244252	0.037045	96.8185	97.5575	96.2955
2019101796	0	30	8.8	11.25	20	0.0245684	0.0233231	0.0244163	97.5432	97.6677	97.5584
2019072603	0	28	2.2	11.22	7	0.0215984	0.0387574	0.0244163	97.8402	96.1243	97.5584
2019121332	0	33	4.5	11.2	21	0.0280728	0.0250536	0.0321911	97.1927	97.4946	96.7809
2019060782	0	34	5.8	11.18	12	0.0280728	0.0250536	0.0321911	97.1927	97.4946	96.7809
2019061507	0	29	3.5	11.18	22	0.0215984	0.0204935	0.0244163	97.8402	97.9506	97.5584
2019062182	0	34	5	11.18	24	0.0280728	0.0250536	0.0321911	97.1927	97.4946	96.7809
2017062751	0	34	7.31	11.17	20	0.031904	0.0284945	0.0321911	96.8096	97.1506	96.7809
2018030353	0	34	6.21	11.15	24	0.0280728	0.0250536	0.0321911	97.1927	97.4946	96.7809
2018082536	0	31	5.95	11.15	18	0.0280728	0.0250536	0.0321911	97.1927	97.4946	96.7809
2019061606	0	31	3.7	11.14	24	0.0280728	0.0250536	0.0321911	97.1927	97.4946	96.7809
2017100354	0	30	5.75	11.14	17	0.0215984	0.0204935	0.0244163	97.8402	97.9506	97.5584
2019102117	0	30	2	11.13	23	0.0215984	0.0204935	0.0244163	97.8402	97.9506	97.5584
2019072337	0	34	5.4	11.12	24	0.0280728	0.0250536	0.0321911	97.1927	97.4946	96.7809
2017080079	0	29	4.7	11.1	16	0.0215984	0.0204935	0.0244163	97.8402	97.9506	97.5584
2019122464	0	35	4.7	11.1	15	0.0280728	0.0250536	0.0321911	97.1927	97.4946	96.7809
2019110780	0	29	5.6	11.09	16	0.0215984	0.0204935	0.0244163	97.8402	97.9506	97.5584
2019122656	0	30	5.6	11.09	16	0.0215984	0.0204935	0.0244163	97.8402	97.9506	97.5584
2019010168	0	27	6.6	11.08	22	0.0215984	0.0204935	0.0244163	97.8402	97.9506	97.5584
2019101887	0	32	5.5	11.07	17	0.0280728	0.0250536	0.0321911	97.1927	97.4946	96.7809
2019061550	0	32	4.7	11.05	14	0.0280728	0.0250536	0.0321911	97.1927	97.4946	96.7809
2019030154	0	33	3.8	11.04	18	0.0280728	0.0250536	0.0321911	97.1927	97.4946	96.7809
2019051324	0	31	5	11.01	16	0.0280728	0.0250536	0.0321911	97.1927	97.4946	96.7809
2018071749	0	31	4.69	11	10	0.0280728	0.0250536	0.0321911	97.1927	97.4946	96.7809
2018091677	0	36	5.1	11	22	0.0318147	0.0244252	0.037045	96.8185	97.5575	96.2955
2019040974	0	31	6.3	10.99	20	0.0280728	0.0250536	0.0321911	97.1927	97.4946	96.7809
2016111865	0	30	4.3	11	24	0.0215984	0.0204935	0.0244163	97.8402	97.9506	97.5584
2019082666	0	31	7.5	10.98	19	0.031904	0.0284945	0.0321911	96.8096	97.1506	96.7809
2019082577	0	35	6.3	10.97	16	0.0280728	0.0250536	0.0321911	97.1927	97.4946	96.7809
2019110476	1	28	8.5	10.97	12	0.0245684	0.0233231	0.0244163	97.5432	97.6677	97.5584
2017051431	0	33	4.13	10.97	24	0.0280728	0.0250536	0.0321911	97.1927	97.4946	96.7809
2018072650	0	30	8.99	10.97	17	0.0245684	0.0233231	0.0244163	97.5432	97.6677	97.5584
2018110047	0	30	8.99	10.97	12	0.0245684	0.0233231	0.0244163	97.5432	97.6677	97.5584
2017082455	0	35	4.5	11	9	0.0280728	0.0380274	0.0321911	97.1927	96.1973	96.7809
2018020139	0	28	5.42	10.95	20	0.0215984	0.0204935	0.0244163	97.8402	97.9506	97.5584
2019040141	0	31	6.5	10.94	24	0.0280728	0.0250536	0.0321911	97.1927	97.4946	96.7809
2019062198	0	27	5.2	10.94	24	0.0215984	0.0204935	0.0244163	97.8402	97.9506	97.5584
2019062279	0	26	6.6	10.93	17	0.0215984	0.0204935	0.0244163	97.8402	97.9506	97.5584
2017072054	0	27	3.06	10.93	20	0.0215984	0.0204935	0.0244163	97.8402	97.9506	97.5584
2017062354	0	38	4.94	10.92	24	0.0362672	0.0264114	0.0431356	96.3733	97.3589	95.6864
2019041930	0	32	5.6	10.91	15	0.0280728	0.0250536	0.0321911	97.1927	97.4946	96.7809
2019081613	0	36	8.4	10.91	18	0.0361377	0.0277822	0.037045	96.3862	97.2218	96.2955
2018040296	0	30	4.78	10.91	22	0.0215984	0.0204935	0.0244163	97.8402	97.9506	97.5584
2019111739	0	29	8.1	10.9	30	0.0245684	0.0233231	0.0244163	97.5432	97.6677	97.5584
2019031645	0	34	6.2	10.89	24	0.0280728	0.0250536	0.0321911	97.1927	97.4946	96.7809
2019093023	0	33	3.7	10.89	19	0.0280728	0.0250536	0.0321911	97.1927	97.4946	96.7809
2018091414	0	34	6.32	10.89	12	0.0280728	0.0250536	0.0321911	97.1927	97.4946	96.7809
2019071124	0	24	12.5	10.88	14	0.052605	0.0423575	0.0244163	94.7395	95.7642	97.5584
2019071480	0	28	4.1	10.88	14	0.0215984	0.0204935	0.0244163	97.8402	97.9506	97.5584
2019051600	0	29	4.5	10.86	16	0.0215984	0.0204935	0.0244163	97.8402	97.9506	97.5584
2019051901	0	29	8.1	10.86	17	0.0245684	0.0233231	0.0244163	97.5432	97.6677	97.5584
2017121049	0	30	6.39	10.86	22	0.0215984	0.0204935	0.0244163	97.8402	97.9506	97.5584
2019094660	0	32	6.5	10.85	17	0.0280728	0.0250536	0.0321911	97.1927	97.4946	96.7809
2019080179	0	27	5.9	10.82	24	0.0215984	0.0204935	0.0244163	97.8402	97.9506	97.5584
2019080470	0	30	8.4	10.82	16	0.0245684	0.0233231	0.0244163	97.5432	97.6677	97.5584
2017111517	0	29	5.9	10.8	18	0.0215984	0.0204935	0.0244163	97.8402	97.9506	97.5584
2019070826	0	27	7.4	10.8	24	0.0245684	0.0233231	0.0244163	97.5432	97.6677	97.5584
2019040305	0	29	6.7	10.79	16	0.0215984	0.0204935	0.0244163	97.8402	97.9506	97.5584
2019121561	0	31	5.3	10.78	24	0.0280728	0.0250536	0.0321911	97.1927	97.4946	96.7809
2018101340	0	28	6.05	10.78	14	0.0215984	0.0204935	0.0244163	97.8402	97.9506	97.5584
2019010195	0	33	6.2	10.75	14	0.0280728	0.0250536	0.0321911	97.1927	97.4946	96.7809
2019052005	0	29	5.7	10.75	23	0.0215984	0.0204935	0.0244163	97.8402	97.9506	97.5584
2019102055	0	31	3.4	10.75	19	0.0280728	0.0250536	0.0321911	97.1927	97.4946	96.7809
2019020361	0	30	7.2	10.74	16	0.0245684	0.0233231	0.0244163	97.5432	97.6677	97.5584
2019051347	0	26	4.5	10.74	21	0.0215984	0.0204935	0.0244163	97.8402	97.9506	97.5584
2019071092	0	29	4.3	10.74	13	0.0215984	0.0204935	0.0244163	97.8402	97.9506	97.5584
2019072259	0	28	4.5	10.74	24	0.0215984	0.0204935	0.0244163	97.8402	97.9506	97.5584
2019101728	0	37	7.6	10.74	20	0.0361377	0.0277822	0.037045	96.3862	97.2218	96.2955
2018070423	0	30	5.89	10.72	18	0.0215984	0.0204935	0.0244163	97.8402	97.9506	97.5584
2019040035	0	31	4.3	10.7	12	0.0280728	0.0250536	0.0321911	97.1927	97.4946	96.7809
2018041493	0	28	4.97	10.69	17	0.0215984	0.0204935	0.0244163	97.8402	97.9506	97.5584
2018081623	0	29	5.89	10.69	10	0.0215984	0.0204935	0.0244163	97.8402	97.9506	97.5584
2019050325	0	29	7.4	10.68	19	0.0245684	0.0233231	0.0244163	97.5432	97.6677	97.5584
2019082523	0	21	8.1	10.67	11	0.0245684	0.0233231	0.0244163	97.5432	97.6677	97.5584
2018121013	0	26	6.11	10.64	16	0.0215984	0.0204935	0.0244163	97.8402	97.9506	97.5584
2019040715	0	33	5.4	10.62	24	0.0280728	0.0250536	0.0321911	97.1927	97.4946	96.7809
2018081798	0	35	6.34	10.61	22	0.0280728	0.0250536	0.0321911	97.1927	97.4946	96.7809
2016120492	0	34	8.4	10.6	9	0.031904	0.0431712	0.0321911	96.8096	95.6829	96.7809
2017101451	0	35	9.6	10.6	26	0.0401282	0.0349042	0.0321911	95.9872	96.5096	96.7809
2019060837	0	21	5.2	10.59	21	0.0215984	0.0204935	0.0244163	97.8402	97.9506	97.5584
2019030132	0	30	7	10.57	22	0.0245684	0.0233231	0.0244163	97.5432	97.6677	97.5584
2019094535	0	30	5.9	10.57	11	0.0215984	0.0204935	0.0244163	97.8402	97.9506	97.5584
2018071907	0	33	8.41	10.57	24	0.031904	0.0284945	0.0321911	96.8096	97.1506	96.7809
2017111781	1	32	8.1	10.6	24	0.031904	0.0284945	0.0321911	96.8096	97.1506	96.7809
2019050060	0	32	9.1	10.55	24	0.0401282	0.0349042	0.0321911	95.9872	96.5096	96.7809
2019121122	0	28	4.5	10.54	24	0.0215984	0.0204935	0.0244163	97.8402	97.9506	97.5584
2017092241	0	29	4.82	10.53	15	0.0215984	0.0204935	0.0244163	97.8402	97.9506	97.5584
2017092241	0	29	4.8	10.5	15	0.0215984	0.0204935	0.0244163	97.8402	97.9506	97.5584
2019061845	0	32	5	10.52	21	0.0280728	0.0250536	0.0321911	97.1927	97.4946	96.7809
2019120038	0	37	5	10.52	20	0.0318147	0.0244252	0.037045	96.8185	97.5575	96.2955
2019012550	0	31	5.8	10.51	24	0.0280728	0.0250536	0.0321911	97.1927	97.4946	96.7809
2017062651	0	29	4.48	10.51	12	0.0215984	0.0204935	0.0244163	97.8402	97.9506	97.5584
2019071933	0	31	4.3	10.49	24	0.0280728	0.0250536	0.0321911	97.1927	97.4946	96.7809
2019111993	0	26	3	10.49	18	0.0215984	0.0204935	0.0244163	97.8402	97.9506	97.5584
2019041496	0	29	7.7	10.47	24	0.0245684	0.0233231	0.0244163	97.5432	97.6677	97.5584
2018081042	0	32	5.82	10.47	16	0.0280728	0.0250536	0.0321911	97.1927	97.4946	96.7809
2018122805	0	28	4.41	10.47	11	0.0215984	0.0204935	0.0244163	97.8402	97.9506	97.5584
2019051156	0	28	5.5	10.46	24	0.0215984	0.0204935	0.0244163	97.8402	97.9506	97.5584
2019081533	0	29	8.1	10.46	24	0.0245684	0.0233231	0.0244163	97.5432	97.6677	97.5584
2019020823	0	28	2.2	10.45	24	0.0215984	0.0204935	0.0244163	97.8402	97.9506	97.5584
2018042207	0	31	7.28	10.45	15	0.031904	0.0284945	0.0321911	96.8096	97.1506	96.7809
2018110590	0	36	4	10.44	15	0.0318147	0.0244252	0.037045	96.8185	97.5575	96.2955
2019051535	0	32	4.9	10.42	24	0.0280728	0.0250536	0.0321911	97.1927	97.4946	96.7809
2019081318	0	31	6.8	10.41	11	0.0280728	0.0250536	0.0321911	97.1927	97.4946	96.7809
2018010303	0	30	4.39	10.41	17	0.0215984	0.0204935	0.0244163	97.8402	97.9506	97.5584
2018122264	0	30	6.81	10.41	14	0.0215984	0.0204935	0.0244163	97.8402	97.9506	97.5584
2019061180	0	32	5.6	10.4	24	0.0280728	0.0250536	0.0321911	97.1927	97.4946	96.7809
2019070706	0	30	7.3	10.4	16	0.0245684	0.0233231	0.0244163	97.5432	97.6677	97.5584
2019094428	0	30	5.6	10.4	13	0.0215984	0.0204935	0.0244163	97.8402	97.9506	97.5584
2019120814	0	37	5.2	10.39	17	0.0318147	0.0244252	0.037045	96.8185	97.5575	96.2955
2018062628	0	35	5	10.39	24	0.0280728	0.0250536	0.0321911	97.1927	97.4946	96.7809
2018071859	0	35	5.03	10.39	20	0.0280728	0.0250536	0.0321911	97.1927	97.4946	96.7809
2019101348	0	34	6.7	10.38	7	0.0280728	0.0471856	0.0321911	97.1927	95.2814	96.7809
2018102274	0	34	5.18	10.37	14	0.0280728	0.0250536	0.0321911	97.1927	97.4946	96.7809
2018012423	0	33	7.01	10.35	18	0.031904	0.0284945	0.0321911	96.8096	97.1506	96.7809
2018122840	0	34	5.46	10.31	16	0.0280728	0.0250536	0.0321911	97.1927	97.4946	96.7809
2017050436	0	29	7.1	10.3	12	0.0245684	0.0233231	0.0244163	97.5432	97.6677	97.5584
2018052562	0	33	3.41	10.29	13	0.0280728	0.0250536	0.0321911	97.1927	97.4946	96.7809
2018031953	0	32	5.49	10.26	11	0.0280728	0.0250536	0.0321911	97.1927	97.4946	96.7809
2018012218	0	26	3.98	10.23	12	0.0215984	0.0204935	0.0244163	97.8402	97.9506	97.5584
2017110810	0	36	6.4	10.2	20	0.0318147	0.0244252	0.037045	96.8185	97.5575	96.2955
2019070562	0	30	5.1	10.22	16	0.0215984	0.0204935	0.0244163	97.8402	97.9506	97.5584
2019020357	0	31	7.9	10.2	20	0.031904	0.0284945	0.0321911	96.8096	97.1506	96.7809
2018081603	0	26	7.63	10.2	18	0.0245684	0.0233231	0.0244163	97.5432	97.6677	97.5584
2019041942	0	27	5.9	10.18	17	0.0215984	0.0204935	0.0244163	97.8402	97.9506	97.5584
2017121933	0	32	5.11	10.18	14	0.0280728	0.0250536	0.0321911	97.1927	97.4946	96.7809
2017121933	0	32	5.1	10.2	14	0.0280728	0.0250536	0.0321911	97.1927	97.4946	96.7809
2018101583	0	27	5.69	10.17	15	0.0215984	0.0204935	0.0244163	97.8402	97.9506	97.5584
2018070668	0	29	8.46	10.16	24	0.0245684	0.0233231	0.0244163	97.5432	97.6677	97.5584
2018120135	0	30	8.46	10.16	18	0.0245684	0.0233231	0.0244163	97.5432	97.6677	97.5584
2017121258	0	29	3.27	10.15	22	0.0215984	0.0204935	0.0244163	97.8402	97.9506	97.5584
2018071976	0	39	6.7	10.15	12	0.0362672	0.0264114	0.0431356	96.3733	97.3589	95.6864
2016120367	0	24	6.9	10.2	24	0.0215984	0.0204935	0.0244163	97.8402	97.9506	97.5584
2019090262	0	29	10.1	10.14	9	0.0309621	0.0433344	0.0244163	96.9038	95.6666	97.5584
2018100085	0	31	6.92	10.14	20	0.0280728	0.0250536	0.0321911	97.1927	97.4946	96.7809
2017090070	0	28	4.52	10.13	19	0.0215984	0.0204935	0.0244163	97.8402	97.9506	97.5584
2019062552	0	29	2.4	10.12	10	0.0215984	0.0204935	0.0244163	97.8402	97.9506	97.5584
2017070553	0	27	6.22	10.11	24	0.0215984	0.0204935	0.0244163	97.8402	97.9506	97.5584
2017081111	0	33	5	10.1	22	0.0280728	0.0250536	0.0321911	97.1927	97.4946	96.7809
2016080912	0	29	4.3	10.1	20	0.0215984	0.0204935	0.0244163	97.8402	97.9506	97.5584
2017101299	0	29	4.7	10.1	15	0.0215984	0.0204935	0.0244163	97.8402	97.9506	97.5584
2019100606	0	29	3.2	10.08	14	0.0215984	0.0204935	0.0244163	97.8402	97.9506	97.5584
2017040843	0	31	5.7	10.1	24	0.0280728	0.0250536	0.0321911	97.1927	97.4946	96.7809
2019020706	0	28	10.1	10.03	16	0.0309621	0.0286038	0.0244163	96.9038	97.1396	97.5584
2019100876	0	28	4.4	10.03	22	0.0215984	0.0204935	0.0244163	97.8402	97.9506	97.5584
2017092183	0	34	4.84	10.03	17	0.0280728	0.0250536	0.0321911	97.1927	97.4946	96.7809
2017100315	0	29	3.92	10.03	19	0.0215984	0.0204935	0.0244163	97.8402	97.9506	97.5584
2018041864	0	28	4.19	10.03	22	0.0215984	0.0204935	0.0244163	97.8402	97.9506	97.5584
2018071481	0	29	6.99	10.03	22	0.0215984	0.0204935	0.0244163	97.8402	97.9506	97.5584
2018112518	0	31	7.08	10.03	12	0.031904	0.0284945	0.0321911	96.8096	97.1506	96.7809
2017100315	0	29	3.9	10	19	0.0215984	0.0204935	0.0244163	97.8402	97.9506	97.5584
2017061406	0	25	6.4	10	13	0.0215984	0.0204935	0.0244163	97.8402	97.9506	97.5584
2017070861	0	23	5.2	10	19	0.0215984	0.0204935	0.0244163	97.8402	97.9506	97.5584
2018110667	0	33	6.05	10.01	18	0.0280728	0.0250536	0.0321911	97.1927	97.4946	96.7809
2019042201	0	29	6.6	9.99	16	0.0215984	0.0204935	0.0244163	97.8402	97.9506	97.5584
2019072210	0	27	4.6	9.98	24	0.0215984	0.0204935	0.0244163	97.8402	97.9506	97.5584
2019111728	0	28	6.4	9.98	9	0.0215984	0.0311815	0.0244163	97.8402	96.8819	97.5584
2018020054	0	31	8.3	9.97	19	0.031904	0.0284945	0.0321911	96.8096	97.1506	96.7809
2018080625	0	28	5.85	9.95	18	0.0215984	0.0204935	0.0244163	97.8402	97.9506	97.5584
2019120693	0	25	7.1	9.93	14	0.0245684	0.0233231	0.0244163	97.5432	97.6677	97.5584
2018091497	0	29	5.55	9.92	14	0.0215984	0.0204935	0.0244163	97.8402	97.9506	97.5584
2017100682	0	39	8.7	9.9	18	0.0411695	0.030033	0.0431356	95.8831	96.9967	95.6864
2019051773	0	33	7.3	9.91	24	0.031904	0.0284945	0.0321911	96.8096	97.1506	96.7809
2019032061	0	28	6.6	9.89	17	0.0215984	0.0204935	0.0244163	97.8402	97.9506	97.5584
2019080606	0	31	6.3	9.88	13	0.0280728	0.0250536	0.0321911	97.1927	97.4946	96.7809
2017122504	0	30	6.28	9.85	14	0.0215984	0.0204935	0.0244163	97.8402	97.9506	97.5584
2018050392	0	32	7.45	9.84	18	0.031904	0.0284945	0.0321911	96.8096	97.1506	96.7809
2019050240	0	29	3.8	9.83	27	0.0215984	0.0204935	0.0244163	97.8402	97.9506	97.5584
2018071871	0	32	3.85	9.82	21	0.0280728	0.0250536	0.0321911	97.1927	97.4946	96.7809
2018112559	0	28	6.27	9.82	13	0.0215984	0.0204935	0.0244163	97.8402	97.9506	97.5584
2018112616	1	29	3.87	9.82	6	0.0215984	0.0387574	0.0244163	97.8402	96.1243	97.5584
2019094000	0	38	7.3	9.81	19	0.0411695	0.030033	0.0431356	95.8831	96.9967	95.6864
2017120496	0	34	5.56	9.81	17	0.0280728	0.0250536	0.0321911	97.1927	97.4946	96.7809
2019032875	0	27	5.4	9.8	6	0.0215984	0.0387574	0.0244163	97.8402	96.1243	97.5584
2018050910	0	34	5.84	9.8	12	0.0280728	0.0250536	0.0321911	97.1927	97.4946	96.7809
2019080814	0	29	5.3	9.79	13	0.0215984	0.0204935	0.0244163	97.8402	97.9506	97.5584
2019122554	0	32	6.4	9.79	18	0.0280728	0.0250536	0.0321911	97.1927	97.4946	96.7809
2018060137	0	28	7.33	9.79	11	0.0245684	0.0233231	0.0244163	97.5432	97.6677	97.5584
2019012144	0	31	4.3	9.78	24	0.0280728	0.0250536	0.0321911	97.1927	97.4946	96.7809
2019020815	0	37	5.1	9.77	12	0.0318147	0.0244252	0.037045	96.8185	97.5575	96.2955
2019042615	0	25	7.1	9.77	18	0.0245684	0.0233231	0.0244163	97.5432	97.6677	97.5584
2019060430	0	29	4.1	9.77	30	0.0215984	0.0204935	0.0244163	97.8402	97.9506	97.5584
2017101659	0	36	8.48	9.77	24	0.0361377	0.0277822	0.037045	96.3862	97.2218	96.2955
2017120871	0	26	4.44	9.77	14	0.0215984	0.0204935	0.0244163	97.8402	97.9506	97.5584
2019020942	0	29	8.3	9.76	18	0.0245684	0.0233231	0.0244163	97.5432	97.6677	97.5584
2019094527	0	29	2.4	9.75	16	0.0215984	0.0204935	0.0244163	97.8402	97.9506	97.5584
2019052149	0	36	7.1	9.73	18	0.0361377	0.0277822	0.037045	96.3862	97.2218	96.2955
2019102133	0	31	4.9	9.73	18	0.0280728	0.0250536	0.0321911	97.1927	97.4946	96.7809
2018092649	0	35	6.32	9.72	17	0.0280728	0.0250536	0.0321911	97.1927	97.4946	96.7809
2019030910	0	27	6.5	9.71	18	0.0215984	0.0204935	0.0244163	97.8402	97.9506	97.5584
2019050702	0	28	5	9.71	22	0.0215984	0.0204935	0.0244163	97.8402	97.9506	97.5584
2019062088	0	21	3.6	9.7	19	0.0215984	0.0204935	0.0244163	97.8402	97.9506	97.5584
2019111051	0	28	7.3	9.7	24	0.0245684	0.0233231	0.0244163	97.5432	97.6677	97.5584
2019050517	0	29	5.2	9.69	19	0.0215984	0.0204935	0.0244163	97.8402	97.9506	97.5584
2017082374	0	38	7.37	9.66	24	0.0411695	0.030033	0.0431356	95.8831	96.9967	95.6864
2019094389	0	25	3.6	9.65	12	0.0215984	0.0204935	0.0244163	97.8402	97.9506	97.5584
2017111122	0	28	6.33	9.65	15	0.0215984	0.0204935	0.0244163	97.8402	97.9506	97.5584
2018052376	0	30	4.29	9.64	21	0.0215984	0.0204935	0.0244163	97.8402	97.9506	97.5584
2019011227	0	32	6	9.63	18	0.0280728	0.0250536	0.0321911	97.1927	97.4946	96.7809
2019020177	0	32	5.8	9.63	13	0.0280728	0.0250536	0.0321911	97.1927	97.4946	96.7809
2018091147	0	36	4.51	9.63	12	0.0318147	0.0244252	0.037045	96.8185	97.5575	96.2955
2018100452	0	27	4.92	9.63	9	0.0215984	0.0311815	0.0244163	97.8402	96.8819	97.5584
2018011161	0	30	5.73	9.62	15	0.0215984	0.0204935	0.0244163	97.8402	97.9506	97.5584
2017091663	0	30	5.7	9.6	15	0.0215984	0.0204935	0.0244163	97.8402	97.9506	97.5584
2019032611	0	29	4.8	9.61	18	0.0215984	0.0204935	0.0244163	97.8402	97.9506	97.5584
2017091260	0	27	6.6	9.6	19	0.0215984	0.0204935	0.0244163	97.8402	97.9506	97.5584
2019010665	0	26	5.9	9.59	21	0.0215984	0.0204935	0.0244163	97.8402	97.9506	97.5584
2018081533	0	30	6.91	9.59	19	0.0215984	0.0204935	0.0244163	97.8402	97.9506	97.5584
2019020385	0	27	4.7	9.58	21	0.0215984	0.0204935	0.0244163	97.8402	97.9506	97.5584
2018010446	0	27	5.5	9.58	11	0.0215984	0.0204935	0.0244163	97.8402	97.9506	97.5584
2018031003	0	31	3.84	9.58	16	0.0280728	0.0250536	0.0321911	97.1927	97.4946	96.7809
2019042460	0	34	6.6	9.55	18	0.0280728	0.0250536	0.0321911	97.1927	97.4946	96.7809
2017072584	0	33	5.6	9.55	20	0.0280728	0.0250536	0.0321911	97.1927	97.4946	96.7809
2017081232	0	30	9.1	9.6	20	0.0309621	0.0286038	0.0244163	96.9038	97.1396	97.5584
2019011223	0	30	6.6	9.54	18	0.0215984	0.0204935	0.0244163	97.8402	97.9506	97.5584
2019052618	0	27	4.1	9.54	20	0.0215984	0.0204935	0.0244163	97.8402	97.9506	97.5584
2018102120	0	31	5.95	9.54	14	0.0280728	0.0250536	0.0321911	97.1927	97.4946	96.7809
2019093831	0	31	7.1	9.53	40	0.031904	0.0284945	0.0321911	96.8096	97.1506	96.7809
2018070345	0	30	6.9	9.53	12	0.0215984	0.0204935	0.0244163	97.8402	97.9506	97.5584
2019100440	0	32	5.4	9.52	19	0.0280728	0.0250536	0.0321911	97.1927	97.4946	96.7809
2017070136	0	31	5.16	9.5	24	0.0280728	0.0250536	0.0321911	97.1927	97.4946	96.7809
2017100606	0	35	7.19	9.49	16	0.031904	0.0284945	0.0321911	96.8096	97.1506	96.7809
2018011004	0	36	7.19	9.49	21	0.0361377	0.0277822	0.037045	96.3862	97.2218	96.2955
2019060344	0	34	9	9.48	20	0.0401282	0.0349042	0.0321911	95.9872	96.5096	96.7809
2019041402	0	23	3.9	9.46	40	0.0215984	0.0204935	0.0244163	97.8402	97.9506	97.5584
2019061355	0	27	6.1	9.46	16	0.0215984	0.0204935	0.0244163	97.8402	97.9506	97.5584
2019093630	0	24	3.7	9.46	20	0.0215984	0.0204935	0.0244163	97.8402	97.9506	97.5584
2018101106	0	33	6.33	9.46	10	0.0280728	0.0250536	0.0321911	97.1927	97.4946	96.7809
2019011918	0	34	6.8	9.45	11	0.0280728	0.0250536	0.0321911	97.1927	97.4946	96.7809
2019120956	0	31	6.3	9.45	14	0.0280728	0.0250536	0.0321911	97.1927	97.4946	96.7809
2019081607	0	28	7.9	9.41	12	0.0245684	0.0233231	0.0244163	97.5432	97.6677	97.5584
2017052330	0	26	5.04	9.41	22	0.0215984	0.0204935	0.0244163	97.8402	97.9506	97.5584
2017031878	0	26	5.08	9.39	22	0.0215984	0.0204935	0.0244163	97.8402	97.9506	97.5584
2019042731	0	32	7	9.38	22	0.031904	0.0284945	0.0321911	96.8096	97.1506	96.7809
2019050339	0	32	8.8	9.38	12	0.031904	0.0284945	0.0321911	96.8096	97.1506	96.7809
2019070064	0	31	5.8	9.38	16	0.0280728	0.0250536	0.0321911	97.1927	97.4946	96.7809
2017091441	0	31	4.25	9.36	14	0.0280728	0.0250536	0.0321911	97.1927	97.4946	96.7809
2019062648	0	29	6.7	9.35	14	0.0215984	0.0204935	0.0244163	97.8402	97.9506	97.5584
2017100838	1	31	8.4	9.4	18	0.031904	0.0284945	0.0321911	96.8096	97.1506	96.7809
2019042226	0	25	3.5	9.34	20	0.0215984	0.0204935	0.0244163	97.8402	97.9506	97.5584
2018031381	0	29	7.93	9.33	11	0.0245684	0.0233231	0.0244163	97.5432	97.6677	97.5584
2019032548	0	32	3.7	9.32	17	0.0280728	0.0250536	0.0321911	97.1927	97.4946	96.7809
2019031454	0	35	5.7	9.31	18	0.0280728	0.0250536	0.0321911	97.1927	97.4946	96.7809
2018082068	0	36	5.78	9.31	13	0.0318147	0.0244252	0.037045	96.8185	97.5575	96.2955
2019030798	0	31	4.3	9.3	15	0.0280728	0.0250536	0.0321911	97.1927	97.4946	96.7809
2019032146	0	29	6.7	9.3	16	0.0215984	0.0204935	0.0244163	97.8402	97.9506	97.5584
2019040724	0	29	8.8	9.3	14	0.0245684	0.0233231	0.0244163	97.5432	97.6677	97.5584
2019082435	0	25	6.7	9.3	14	0.0215984	0.0204935	0.0244163	97.8402	97.9506	97.5584
2018112547	0	38	5.34	9.29	11	0.0362672	0.0264114	0.0431356	96.3733	97.3589	95.6864
2017062745	0	35	4.5	9.3	16	0.0280728	0.0250536	0.0321911	97.1927	97.4946	96.7809
2019071976	0	23	3	9.28	24	0.0215984	0.0204935	0.0244163	97.8402	97.9506	97.5584
2017032460	0	30	6.4	9.3	17	0.0215984	0.0204935	0.0244163	97.8402	97.9506	97.5584
2019030248	0	34	6.7	9.26	14	0.0280728	0.0250536	0.0321911	97.1927	97.4946	96.7809
2019050338	0	29	4.6	9.26	24	0.0215984	0.0204935	0.0244163	97.8402	97.9506	97.5584
2019070388	0	24	4.4	9.26	24	0.0215984	0.0204935	0.0244163	97.8402	97.9506	97.5584
2019120602	0	29	7.2	9.25	20	0.0245684	0.0233231	0.0244163	97.5432	97.6677	97.5584
2019051508	0	24	3.1	9.24	23	0.0215984	0.0204935	0.0244163	97.8402	97.9506	97.5584
2016050998	0	32	8.6	9.2	13	0.031904	0.0284945	0.0321911	96.8096	97.1506	96.7809
2019031026	0	27	6.8	9.23	18	0.0215984	0.0204935	0.0244163	97.8402	97.9506	97.5584
2018090342	0	27	3.9	9.23	24	0.0215984	0.0204935	0.0244163	97.8402	97.9506	97.5584
2016070550	0	39	4.9	9.2	24	0.0362672	0.0264114	0.0431356	96.3733	97.3589	95.6864
2017111166	0	30	6.1	9.2	20	0.0215984	0.0204935	0.0244163	97.8402	97.9506	97.5584
2019090949	0	32	5.3	9.21	27	0.0280728	0.0250536	0.0321911	97.1927	97.4946	96.7809
2019093633	0	36	6.9	9.21	17	0.0318147	0.0244252	0.037045	96.8185	97.5575	96.2955
2018110699	0	26	3.62	9.21	15	0.0215984	0.0204935	0.0244163	97.8402	97.9506	97.5584
2019010626	0	30	8	9.2	22	0.0245684	0.0233231	0.0244163	97.5432	97.6677	97.5584
2019030563	0	33	3.9	9.2	22	0.0280728	0.0250536	0.0321911	97.1927	97.4946	96.7809
2019051509	0	26	6.6	9.2	24	0.0215984	0.0204935	0.0244163	97.8402	97.9506	97.5584
2018071874	0	28	4.6	9.2	16	0.0215984	0.0204935	0.0244163	97.8402	97.9506	97.5584
2018062457	0	35	4.94	9.19	22	0.0280728	0.0250536	0.0321911	97.1927	97.4946	96.7809
2019101835	0	21	5.3	9.18	13	0.0215984	0.0204935	0.0244163	97.8402	97.9506	97.5584
2019011633	0	32	4.5	9.16	17	0.0280728	0.0250536	0.0321911	97.1927	97.4946	96.7809
2017101293	0	28	10.3	9.16	17	0.0309621	0.0286038	0.0244163	96.9038	97.1396	97.5584
2017090893	0	26	7.6	9.2	24	0.0245684	0.0233231	0.0244163	97.5432	97.6677	97.5584
2019020436	0	27	4.6	9.15	24	0.0215984	0.0204935	0.0244163	97.8402	97.9506	97.5584
2017080645	0	34	5.61	9.15	18	0.0280728	0.0250536	0.0321911	97.1927	97.4946	96.7809
2017080645	0	34	5.6	9.2	18	0.0280728	0.0250536	0.0321911	97.1927	97.4946	96.7809
2019110957	0	35	6	9.14	20	0.0280728	0.0250536	0.0321911	97.1927	97.4946	96.7809
2019030069	0	27	5.8	9.12	17	0.0215984	0.0204935	0.0244163	97.8402	97.9506	97.5584
2019111103	0	28	5.8	9.12	27	0.0215984	0.0204935	0.0244163	97.8402	97.9506	97.5584
2019060130	0	30	6	9.1	24	0.0215984	0.0204935	0.0244163	97.8402	97.9506	97.5584
2019010375	0	31	6.3	9.09	18	0.0280728	0.0250536	0.0321911	97.1927	97.4946	96.7809
2018082739	0	35	6.43	9.09	22	0.0280728	0.0250536	0.0321911	97.1927	97.4946	96.7809
2019123081	0	29	5.6	9.08	8	0.0215984	0.0311815	0.0244163	97.8402	96.8819	97.5584
2017091834	0	29	6.1	9.1	22	0.0215984	0.0204935	0.0244163	97.8402	97.9506	97.5584
2019031841	1	30	7.7	9.07	19	0.0245684	0.0233231	0.0244163	97.5432	97.6677	97.5584
2019120912	0	35	4.6	9.07	24	0.0280728	0.0250536	0.0321911	97.1927	97.4946	96.7809
2019081811	0	24	6.2	9.06	16	0.0215984	0.0204935	0.0244163	97.8402	97.9506	97.5584
2019032436	0	30	6.8	9.05	22	0.0215984	0.0204935	0.0244163	97.8402	97.9506	97.5584
2017121151	0	25	4.12	9.05	18	0.0215984	0.0204935	0.0244163	97.8402	97.9506	97.5584
2018050561	0	27	4.19	9.05	24	0.0215984	0.0204935	0.0244163	97.8402	97.9506	97.5584
2018072281	0	27	6.41	9.05	22	0.0215984	0.0204935	0.0244163	97.8402	97.9506	97.5584
2019080489	0	28	5.7	9.03	20	0.0215984	0.0204935	0.0244163	97.8402	97.9506	97.5584
2019102448	0	32	6.4	9.03	12	0.0280728	0.0250536	0.0321911	97.1927	97.4946	96.7809
2019042050	0	32	4	9.01	24	0.0280728	0.0250536	0.0321911	97.1927	97.4946	96.7809
2019093025	0	33	10.2	9.01	12	0.0401282	0.0349042	0.0321911	95.9872	96.5096	96.7809
2018071660	1	32	10.2	9.01	14	0.0401282	0.0349042	0.0321911	95.9872	96.5096	96.7809
2018091944	0	30	8.62	9.01	10	0.0245684	0.0233231	0.0244163	97.5432	97.6677	97.5584
2017061878	0	35	6.6	9	22	0.0280728	0.0250536	0.0321911	97.1927	97.4946	96.7809
2019010660	0	35	6.3	9	25	0.0280728	0.0250536	0.0321911	97.1927	97.4946	96.7809
2019040297	0	26	8.2	9	30	0.0245684	0.0233231	0.0244163	97.5432	97.6677	97.5584
2019100396	0	41	5.9	9	6	0.0540811	0.0705207	0.0663371	94.5919	92.9479	93.3663
2018121350	0	41	5.88	9	9	0.0540811	0.0571048	0.0663371	94.5919	94.2895	93.3663
2017071126	0	37	8.7	8.99	18	0.0361377	0.0277822	0.037045	96.3862	97.2218	96.2955
2017040140	0	29	8.5	9	20	0.0245684	0.0233231	0.0244163	97.5432	97.6677	97.5584
2018040212	0	27	5.26	8.98	22	0.0215984	0.0204935	0.0244163	97.8402	97.9506	97.5584
2018071840	0	25	4.78	8.96	24	0.0215984	0.0204935	0.0244163	97.8402	97.9506	97.5584
2019100024	0	31	6.7	8.95	18	0.0280728	0.0250536	0.0321911	97.1927	97.4946	96.7809
2019100859	0	28	7.8	8.95	14	0.0245684	0.0233231	0.0244163	97.5432	97.6677	97.5584
2018030635	0	26	5.29	8.95	19	0.0215984	0.0204935	0.0244163	97.8402	97.9506	97.5584
2018122731	0	32	7.13	8.95	24	0.031904	0.0284945	0.0321911	96.8096	97.1506	96.7809
2017090163	0	32	6.4	9	21	0.0280728	0.0250536	0.0321911	97.1927	97.4946	96.7809
2019030219	0	30	8.2	8.94	18	0.0245684	0.0233231	0.0244163	97.5432	97.6677	97.5584
2019062574	0	30	8.2	8.94	18	0.0245684	0.0233231	0.0244163	97.5432	97.6677	97.5584
2019110045	0	24	6.3	8.94	24	0.0215984	0.0204935	0.0244163	97.8402	97.9506	97.5584
2018071568	0	30	4.46	8.94	15	0.0215984	0.0204935	0.0244163	97.8402	97.9506	97.5584
2018081987	0	29	5.08	8.94	17	0.0215984	0.0204935	0.0244163	97.8402	97.9506	97.5584
2019051659	0	24	7.1	8.93	20	0.0245684	0.0233231	0.0244163	97.5432	97.6677	97.5584
2019032203	0	36	7.2	8.92	24	0.0361377	0.0277822	0.037045	96.3862	97.2218	96.2955
2018111637	0	35	7.2	8.92	24	0.031904	0.0284945	0.0321911	96.8096	97.1506	96.7809
2017062412	0	32	5	8.9	15	0.0280728	0.0250536	0.0321911	97.1927	97.4946	96.7809
2017121943	0	30	3.3	8.9	15	0.0215984	0.0204935	0.0244163	97.8402	97.9506	97.5584
2019090747	0	30	8.3	8.9	22	0.0245684	0.0233231	0.0244163	97.5432	97.6677	97.5584
2018082326	0	33	5.99	8.9	17	0.0280728	0.0250536	0.0321911	97.1927	97.4946	96.7809
2017040559	0	28	4.4	8.9	15	0.0215984	0.0204935	0.0244163	97.8402	97.9506	97.5584
2019031723	0	27	4.4	8.88	19	0.0215984	0.0204935	0.0244163	97.8402	97.9506	97.5584
2018122035	0	27	5.34	8.88	14	0.0215984	0.0204935	0.0244163	97.8402	97.9506	97.5584
2019120708	0	38	5.4	8.86	9	0.0362672	0.0400594	0.0431356	96.3733	95.9941	95.6864
2017072220	0	31	8.01	8.86	24	0.031904	0.0284945	0.0321911	96.8096	97.1506	96.7809
2019011488	0	28	7.7	8.85	16	0.0245684	0.0233231	0.0244163	97.5432	97.6677	97.5584
2018110885	0	29	5.02	8.85	22	0.0215984	0.0204935	0.0244163	97.8402	97.9506	97.5584
2019102436	0	30	4.5	8.84	14	0.0215984	0.0204935	0.0244163	97.8402	97.9506	97.5584
2017080634	0	29	7.33	8.82	18	0.0245684	0.0233231	0.0244163	97.5432	97.6677	97.5584
2019032933	0	25	6.8	8.81	9	0.0215984	0.0311815	0.0244163	97.8402	96.8819	97.5584
2019050055	0	34	4.1	8.81	14	0.0280728	0.0250536	0.0321911	97.1927	97.4946	96.7809
2019070329	0	34	8.2	8.8	15	0.031904	0.0284945	0.0321911	96.8096	97.1506	96.7809
2019060866	1	31	5.7	8.77	24	0.0280728	0.0250536	0.0321911	97.1927	97.4946	96.7809
2018082570	0	29	10.67	8.77	15	0.0309621	0.0286038	0.0244163	96.9038	97.1396	97.5584
2018101183	0	41	3.63	8.77	22	0.0540811	0.0378786	0.0663371	94.5919	96.2121	93.3663
2017100670	0	28	8.2	8.8	17	0.0245684	0.0233231	0.0244163	97.5432	97.6677	97.5584
2019052456	0	31	10.4	8.75	25	0.0401282	0.0349042	0.0321911	95.9872	96.5096	96.7809
2018091045	0	34	7.4	8.73	20	0.031904	0.0284945	0.0321911	96.8096	97.1506	96.7809
2016110385	0	27	11	8.7	13	0.052605	0.0423575	0.0244163	94.7395	95.7642	97.5584
2017071651	0	28	7	8.7	22	0.0245684	0.0233231	0.0244163	97.5432	97.6677	97.5584
2018041263	1	23	3.6	8.72	24	0.0215984	0.0204935	0.0244163	97.8402	97.9506	97.5584
2018051861	0	28	6.75	8.72	15	0.0215984	0.0204935	0.0244163	97.8402	97.9506	97.5584
2017090531	0	33	4.24	8.71	27	0.0280728	0.0250536	0.0321911	97.1927	97.4946	96.7809
2018081625	1	30	6.82	8.71	16	0.0215984	0.0204935	0.0244163	97.8402	97.9506	97.5584
2018102601	0	28	5.82	8.71	20	0.0215984	0.0204935	0.0244163	97.8402	97.9506	97.5584
2018112267	0	29	5.85	8.71	16	0.0215984	0.0204935	0.0244163	97.8402	97.9506	97.5584
2019010600	0	31	6.4	8.7	11	0.0280728	0.0250536	0.0321911	97.1927	97.4946	96.7809
2019094315	0	29	7.2	8.69	13	0.0245684	0.0233231	0.0244163	97.5432	97.6677	97.5584
2019082528	0	24	8.2	8.68	14	0.0245684	0.0233231	0.0244163	97.5432	97.6677	97.5584
2019102052	0	28	4.3	8.68	24	0.0215984	0.0204935	0.0244163	97.8402	97.9506	97.5584
2019040403	0	36	6.1	8.67	24	0.0318147	0.0244252	0.037045	96.8185	97.5575	96.2955
2019080263	0	35	8.5	8.67	14	0.031904	0.0284945	0.0321911	96.8096	97.1506	96.7809
2019011326	0	28	5.8	8.66	13	0.0215984	0.0204935	0.0244163	97.8402	97.9506	97.5584
2019062200	0	26	4.9	8.66	19	0.0215984	0.0204935	0.0244163	97.8402	97.9506	97.5584
2017101732	0	31	5.28	8.65	20	0.0280728	0.0250536	0.0321911	97.1927	97.4946	96.7809
2018020515	0	27	6.66	8.65	13	0.0215984	0.0204935	0.0244163	97.8402	97.9506	97.5584
2018051607	0	27	9.07	8.65	17	0.0309621	0.0286038	0.0244163	96.9038	97.1396	97.5584
2019093854	0	28	7.3	8.64	16	0.0245684	0.0233231	0.0244163	97.5432	97.6677	97.5584
2019122549	0	36	6.6	8.64	24	0.0318147	0.0244252	0.037045	96.8185	97.5575	96.2955
2019111561	0	34	4.2	8.63	30	0.0280728	0.0250536	0.0321911	97.1927	97.4946	96.7809
2019100292	0	30	3.9	8.62	10	0.0215984	0.0204935	0.0244163	97.8402	97.9506	97.5584
2018072353	0	36	6.24	8.61	18	0.0318147	0.0244252	0.037045	96.8185	97.5575	96.2955
2019090966	0	32	7	8.6	18	0.031904	0.0284945	0.0321911	96.8096	97.1506	96.7809
2019094263	0	26	5.8	8.6	9	0.0215984	0.0311815	0.0244163	97.8402	96.8819	97.5584
2019070349	0	33	6.7	8.58	13	0.0280728	0.0250536	0.0321911	97.1927	97.4946	96.7809
2018012496	0	35	11.2	8.58	11	0.0677306	0.0515266	0.0321911	93.2269	94.8473	96.7809
2018122166	0	32	8.31	8.58	16	0.031904	0.0284945	0.0321911	96.8096	97.1506	96.7809
2017092660	0	32	6.3	8.6	14	0.0280728	0.0250536	0.0321911	97.1927	97.4946	96.7809
2018071948	0	31	6.72	8.56	17	0.0280728	0.0250536	0.0321911	97.1927	97.4946	96.7809
2017040392	0	29	10.5	8.55	16	0.0309621	0.0286038	0.0244163	96.9038	97.1396	97.5584
2019020965	0	32	5.2	8.54	20	0.0280728	0.0250536	0.0321911	97.1927	97.4946	96.7809
2019040843	0	31	7.1	8.54	24	0.031904	0.0284945	0.0321911	96.8096	97.1506	96.7809
2018122463	0	29	3.82	8.53	24	0.0215984	0.0204935	0.0244163	97.8402	97.9506	97.5584
2018122466	0	35	6.92	8.53	8	0.0280728	0.0380274	0.0321911	97.1927	96.1973	96.7809
2019051868	1	31	7	8.52	19	0.031904	0.0284945	0.0321911	96.8096	97.1506	96.7809
2019031179	0	30	4.9	8.51	17	0.0215984	0.0204935	0.0244163	97.8402	97.9506	97.5584
2019050797	0	31	4.8	8.5	21	0.0280728	0.0250536	0.0321911	97.1927	97.4946	96.7809
2019041396	0	33	4.7	8.49	17	0.0280728	0.0250536	0.0321911	97.1927	97.4946	96.7809
2019051883	0	33	4.9	8.49	22	0.0280728	0.0250536	0.0321911	97.1927	97.4946	96.7809
2019102138	0	30	20.7	8.49	18	0.052605	0.0423575	0.0244163	94.7395	95.7642	97.5584
2018051860	0	30	6.69	8.48	20	0.0215984	0.0204935	0.0244163	97.8402	97.9506	97.5584
2018122458	0	34	5.54	8.48	18	0.0280728	0.0250536	0.0321911	97.1927	97.4946	96.7809
2019032544	0	32	4.4	8.47	15	0.0280728	0.0250536	0.0321911	97.1927	97.4946	96.7809
2019080388	0	35	9	8.47	21	0.0401282	0.0349042	0.0321911	95.9872	96.5096	96.7809
2018030735	0	33	7.14	8.47	17	0.031904	0.0284945	0.0321911	96.8096	97.1506	96.7809
2018060702	0	29	6.97	8.47	20	0.0215984	0.0204935	0.0244163	97.8402	97.9506	97.5584
2018061210	0	27	8.6	8.46	10	0.0245684	0.0233231	0.0244163	97.5432	97.6677	97.5584
2018121507	0	26	4.9	8.45	9	0.0215984	0.0311815	0.0244163	97.8402	96.8819	97.5584
2019102522	0	29	4.8	8.44	14	0.0215984	0.0204935	0.0244163	97.8402	97.9506	97.5584
2017031119	0	35	6.17	8.43	16	0.0280728	0.0250536	0.0321911	97.1927	97.4946	96.7809
2017031119	0	35	6.2	8.4	16	0.0280728	0.0250536	0.0321911	97.1927	97.4946	96.7809
2019032932	0	39	4.6	8.42	15	0.0362672	0.0264114	0.0431356	96.3733	97.3589	95.6864
2017081955	0	34	5.3	8.4	11	0.0280728	0.0250536	0.0321911	97.1927	97.4946	96.7809
2017091098	0	31	4.6	8.4	19	0.0280728	0.0250536	0.0321911	97.1927	97.4946	96.7809
2019062193	0	28	5.5	8.41	24	0.0215984	0.0204935	0.0244163	97.8402	97.9506	97.5584
2018072639	0	38	4.97	8.41	9	0.0362672	0.0400594	0.0431356	96.3733	95.9941	95.6864
2017052525	1	26	8	8.4	8	0.0245684	0.0354334	0.0244163	97.5432	96.4567	97.5584
2019081370	0	23	5.3	8.39	24	0.0215984	0.0204935	0.0244163	97.8402	97.9506	97.5584
2019020711	0	25	5.5	8.38	16	0.0215984	0.0204935	0.0244163	97.8402	97.9506	97.5584
2019061840	1	30	2.9	8.38	24	0.0215984	0.0204935	0.0244163	97.8402	97.9506	97.5584
2019081179	0	28	6.4	8.38	16	0.0215984	0.0204935	0.0244163	97.8402	97.9506	97.5584
2019010544	0	31	9.1	8.36	24	0.0401282	0.0349042	0.0321911	95.9872	96.5096	96.7809
2019032006	0	26	5.5	8.36	19	0.0215984	0.0204935	0.0244163	97.8402	97.9506	97.5584
2019040099	0	31	7.3	8.36	17	0.031904	0.0284945	0.0321911	96.8096	97.1506	96.7809
2019050080	0	31	7	8.36	18	0.031904	0.0284945	0.0321911	96.8096	97.1506	96.7809
2019051326	0	27	8.4	8.36	14	0.0245684	0.0233231	0.0244163	97.5432	97.6677	97.5584
2019052029	0	26	5.9	8.36	20	0.0215984	0.0204935	0.0244163	97.8402	97.9506	97.5584
2019102181	0	27	2.9	8.36	17	0.0215984	0.0204935	0.0244163	97.8402	97.9506	97.5584
2017071468	0	28	6.9	8.4	19	0.0215984	0.0204935	0.0244163	97.8402	97.9506	97.5584
2019032241	0	37	5.9	8.35	11	0.0318147	0.0244252	0.037045	96.8185	97.5575	96.2955
2019042291	0	30	3.5	8.34	15	0.0215984	0.0204935	0.0244163	97.8402	97.9506	97.5584
2019012296	0	31	5.2	8.33	16	0.0280728	0.0250536	0.0321911	97.1927	97.4946	96.7809
2019030745	0	30	7.9	8.33	14	0.0245684	0.0233231	0.0244163	97.5432	97.6677	97.5584
2019042323	0	32	3.5	8.33	16	0.0280728	0.0250536	0.0321911	97.1927	97.4946	96.7809
2018122356	0	32	3.51	8.33	21	0.0280728	0.0250536	0.0321911	97.1927	97.4946	96.7809
2019061895	0	28	6.4	8.32	17	0.0215984	0.0204935	0.0244163	97.8402	97.9506	97.5584
2019070253	0	32	8.9	8.32	8	0.031904	0.0431712	0.0321911	96.8096	95.6829	96.7809
2017122098	0	28	5.82	8.32	7	0.0215984	0.0387574	0.0244163	97.8402	96.1243	97.5584
2018040761	0	33	6.14	8.31	11	0.0280728	0.0250536	0.0321911	97.1927	97.4946	96.7809
2018081874	0	39	5.88	8.31	22	0.0362672	0.0264114	0.0431356	96.3733	97.3589	95.6864
2018120079	0	29	8.21	8.31	11	0.0245684	0.0233231	0.0244163	97.5432	97.6677	97.5584
2017090826	0	29	5.4	8.3	15	0.0215984	0.0204935	0.0244163	97.8402	97.9506	97.5584
2018030926	0	33	8.21	8.3	20	0.031904	0.0284945	0.0321911	96.8096	97.1506	96.7809
2018112331	1	32	5.99	8.3	40	0.0280728	0.0250536	0.0321911	97.1927	97.4946	96.7809
2016111415	0	32	7.2	8.3	10	0.031904	0.0284945	0.0321911	96.8096	97.1506	96.7809
2018041343	0	25	7.15	8.29	10	0.0245684	0.0233231	0.0244163	97.5432	97.6677	97.5584
2019040140	0	25	7	8.28	13	0.0245684	0.0233231	0.0244163	97.5432	97.6677	97.5584
2017040482	0	27	3.93	8.28	16	0.0215984	0.0204935	0.0244163	97.8402	97.9506	97.5584
2019011327	0	30	6.2	8.27	22	0.0215984	0.0204935	0.0244163	97.8402	97.9506	97.5584
2019062115	0	36	5.8	8.27	12	0.0318147	0.0244252	0.037045	96.8185	97.5575	96.2955
2018111458	0	28	7.09	8.27	18	0.0245684	0.0233231	0.0244163	97.5432	97.6677	97.5584
2017100994	0	26	4.5	8.3	13	0.0215984	0.0204935	0.0244163	97.8402	97.9506	97.5584
2019030195	0	37	6.3	8.26	16	0.0318147	0.0244252	0.037045	96.8185	97.5575	96.2955
2019070701	0	29	6	8.26	14	0.0215984	0.0204935	0.0244163	97.8402	97.9506	97.5584
2017121991	1	27	5.97	8.26	18	0.0215984	0.0204935	0.0244163	97.8402	97.9506	97.5584
2018100702	0	31	3.25	8.26	15	0.0280728	0.0250536	0.0321911	97.1927	97.4946	96.7809
2018101003	0	28	10.2	8.26	22	0.0309621	0.0286038	0.0244163	96.9038	97.1396	97.5584
2017071455	0	35	5.8	8.3	13	0.0280728	0.0250536	0.0321911	97.1927	97.4946	96.7809
2017110587	0	33	5.1	8.3	20	0.0280728	0.0250536	0.0321911	97.1927	97.4946	96.7809
2017121991	1	27	6	8.3	18	0.0215984	0.0204935	0.0244163	97.8402	97.9506	97.5584
2019010818	0	28	9.3	8.25	9	0.0309621	0.0433344	0.0244163	96.9038	95.6666	97.5584
2019021001	0	30	6.8	8.25	18	0.0215984	0.0204935	0.0244163	97.8402	97.9506	97.5584
2019081307	0	28	9.3	8.25	12	0.0309621	0.0286038	0.0244163	96.9038	97.1396	97.5584
2019094716	0	32	5	8.25	17	0.0280728	0.0250536	0.0321911	97.1927	97.4946	96.7809
2019094167	0	25	6	8.24	21	0.0215984	0.0204935	0.0244163	97.8402	97.9506	97.5584
2017120775	0	28	6.61	8.24	8	0.0215984	0.0311815	0.0244163	97.8402	96.8819	97.5584
2018040868	0	31	6.57	8.24	9	0.0280728	0.0380274	0.0321911	97.1927	96.1973	96.7809
2018101098	0	31	9.7	8.24	24	0.0401282	0.0349042	0.0321911	95.9872	96.5096	96.7809
2017081664	0	36	6.1	8.2	22	0.0318147	0.0244252	0.037045	96.8185	97.5575	96.2955
2019052256	0	29	8.9	8.22	19	0.0245684	0.0233231	0.0244163	97.5432	97.6677	97.5584
2019062006	0	32	6.4	8.22	18	0.0280728	0.0250536	0.0321911	97.1927	97.4946	96.7809
2019093292	0	31	7.3	8.21	21	0.031904	0.0284945	0.0321911	96.8096	97.1506	96.7809
2019110875	0	34	7	8.21	15	0.031904	0.0284945	0.0321911	96.8096	97.1506	96.7809
2018110082	0	32	7.46	8.21	21	0.031904	0.0284945	0.0321911	96.8096	97.1506	96.7809
2019080462	0	32	6.1	8.19	19	0.0280728	0.0250536	0.0321911	97.1927	97.4946	96.7809
2019030795	0	32	6.9	8.18	13	0.0280728	0.0250536	0.0321911	97.1927	97.4946	96.7809
2019071063	0	28	4.7	8.18	13	0.0215984	0.0204935	0.0244163	97.8402	97.9506	97.5584
2019121602	0	32	6.2	8.18	24	0.0280728	0.0250536	0.0321911	97.1927	97.4946	96.7809
2018090610	0	30	6.83	8.18	11	0.0215984	0.0204935	0.0244163	97.8402	97.9506	97.5584
2019062084	0	31	5.5	8.17	18	0.0280728	0.0250536	0.0321911	97.1927	97.4946	96.7809
2019081077	0	24	11	8.17	12	0.052605	0.0423575	0.0244163	94.7395	95.7642	97.5584
2017062328	0	29	6.4	8.17	15	0.0215984	0.0204935	0.0244163	97.8402	97.9506	97.5584
2016110321	0	27	9	8.2	10	0.0309621	0.0286038	0.0244163	96.9038	97.1396	97.5584
2017062328	0	29	6.4	8.2	15	0.0215984	0.0204935	0.0244163	97.8402	97.9506	97.5584
2018120173	0	34	4.81	8.16	24	0.0280728	0.0250536	0.0321911	97.1927	97.4946	96.7809
2019032340	0	33	4.4	8.15	17	0.0280728	0.0250536	0.0321911	97.1927	97.4946	96.7809
2019040446	0	32	2.8	8.15	13	0.0280728	0.0250536	0.0321911	97.1927	97.4946	96.7809
2019102014	0	34	4.4	8.15	17	0.0280728	0.0250536	0.0321911	97.1927	97.4946	96.7809
2017041421	0	26	5.9	8.2	18	0.0215984	0.0204935	0.0244163	97.8402	97.9506	97.5584
2019101964	0	30	7.4	8.13	22	0.0245684	0.0233231	0.0244163	97.5432	97.6677	97.5584
2019121116	0	31	7.7	8.13	16	0.031904	0.0284945	0.0321911	96.8096	97.1506	96.7809
2018041766	0	30	5.07	8.13	11	0.0215984	0.0204935	0.0244163	97.8402	97.9506	97.5584
2018070244	0	28	5.86	8.13	24	0.0215984	0.0204935	0.0244163	97.8402	97.9506	97.5584
2019010159	0	24	4.4	8.12	22	0.0215984	0.0204935	0.0244163	97.8402	97.9506	97.5584
2019041661	0	37	5.9	8.12	15	0.0318147	0.0244252	0.037045	96.8185	97.5575	96.2955
2018091229	0	25	5.38	8.11	24	0.0215984	0.0204935	0.0244163	97.8402	97.9506	97.5584
2019071826	0	26	8.5	8.1	11	0.0245684	0.0233231	0.0244163	97.5432	97.6677	97.5584
2019120362	0	33	5.6	8.1	17	0.0280728	0.0250536	0.0321911	97.1927	97.4946	96.7809
2017072566	0	24	6.1	8.1	8	0.0215984	0.0311815	0.0244163	97.8402	96.8819	97.5584
2019101187	0	29	7	8.09	16	0.0245684	0.0233231	0.0244163	97.5432	97.6677	97.5584
2019120596	0	33	6.1	8.09	30	0.0280728	0.0250536	0.0321911	97.1927	97.4946	96.7809
2019121124	0	30	6.7	8.09	13	0.0215984	0.0204935	0.0244163	97.8402	97.9506	97.5584
2017072841	0	27	4.08	8.09	19	0.0215984	0.0204935	0.0244163	97.8402	97.9506	97.5584
2017110874	0	26	4.41	8.09	18	0.0215984	0.0204935	0.0244163	97.8402	97.9506	97.5584
2017072841	0	27	4.1	8.1	19	0.0215984	0.0204935	0.0244163	97.8402	97.9506	97.5584
2017110874	0	26	4.4	8.1	18	0.0215984	0.0204935	0.0244163	97.8402	97.9506	97.5584
2019094326	0	31	6.2	8.07	20	0.0280728	0.0250536	0.0321911	97.1927	97.4946	96.7809
2018011081	0	29	6.17	8.07	24	0.0215984	0.0204935	0.0244163	97.8402	97.9506	97.5584
2019081267	1	34	6.7	8.06	18	0.0280728	0.0250536	0.0321911	97.1927	97.4946	96.7809
2019082562	0	30	3.6	8.06	10	0.0215984	0.0204935	0.0244163	97.8402	97.9506	97.5584
2017090175	0	32	6.1	8.1	21	0.0280728	0.0250536	0.0321911	97.1927	97.4946	96.7809
2017121434	0	27	8.6	8.1	7	0.0245684	0.0439955	0.0244163	97.5432	95.6005	97.5584
2019100576	0	23	2.6	8.05	20	0.0215984	0.0204935	0.0244163	97.8402	97.9506	97.5584
2017072236	0	30	5.14	8.05	17	0.0215984	0.0204935	0.0244163	97.8402	97.9506	97.5584
2018120177	0	24	2.62	8.05	15	0.0215984	0.0204935	0.0244163	97.8402	97.9506	97.5584
2018122935	0	36	5.3	8.04	1	0.0318147	0.13023	0.037045	96.8185	86.977	96.2955
2019062189	0	33	4.7	8.04	14	0.0280728	0.0250536	0.0321911	97.1927	97.4946	96.7809
2019082607	0	29	6	8.04	60	0.0215984	0.0204935	0.0244163	97.8402	97.9506	97.5584
2017041411	0	25	6.6	8.03	9	0.0215984	0.0311815	0.0244163	97.8402	96.8819	97.5584
2019111811	0	33	7.8	8.02	24	0.031904	0.0284945	0.0321911	96.8096	97.1506	96.7809
2017091661	0	28	4.96	8.02	35	0.0215984	0.0204935	0.0244163	97.8402	97.9506	97.5584
2019011987	0	31	6.4	8.01	14	0.0280728	0.0250536	0.0321911	97.1927	97.4946	96.7809
2018102478	0	31	6.41	8.01	14	0.0280728	0.0250536	0.0321911	97.1927	97.4946	96.7809
2019032602	0	29	5.9	8	21	0.0215984	0.0204935	0.0244163	97.8402	97.9506	97.5584
2018070962	0	29	6.51	8	24	0.0215984	0.0204935	0.0244163	97.8402	97.9506	97.5584
2018072659	0	24	5.34	8	14	0.0215984	0.0204935	0.0244163	97.8402	97.9506	97.5584
2018080328	0	29	5.28	8	21	0.0215984	0.0204935	0.0244163	97.8402	97.9506	97.5584
2019040236	0	30	6.9	7.99	18	0.0215984	0.0204935	0.0244163	97.8402	97.9506	97.5584
2019042779	0	28	5.1	7.99	16	0.0215984	0.0204935	0.0244163	97.8402	97.9506	97.5584
2018071675	0	29	6.87	7.99	18	0.0215984	0.0204935	0.0244163	97.8402	97.9506	97.5584
2018100782	0	32	8.08	7.99	13	0.031904	0.0284945	0.0321911	96.8096	97.1506	96.7809
2019061930	0	27	5.2	7.98	15	0.0215984	0.0204935	0.0244163	97.8402	97.9506	97.5584
2017070135	0	32	5.7	8	9	0.0280728	0.0380274	0.0321911	97.1927	96.1973	96.7809
2019030513	0	31	5.3	7.97	13	0.0280728	0.0250536	0.0321911	97.1927	97.4946	96.7809
2019101495	0	31	7.3	7.97	13	0.031904	0.0284945	0.0321911	96.8096	97.1506	96.7809
2019060614	0	34	5.1	7.96	13	0.0280728	0.0250536	0.0321911	97.1927	97.4946	96.7809
2019110775	0	34	7.2	7.94	10	0.031904	0.0284945	0.0321911	96.8096	97.1506	96.7809
2019120300	0	29	1.6	7.94	18	0.0215984	0.0204935	0.0244163	97.8402	97.9506	97.5584
2019120476	0	30	5	7.94	15	0.0215984	0.0204935	0.0244163	97.8402	97.9506	97.5584
2019110902	0	32	4.7	7.93	24	0.0280728	0.0250536	0.0321911	97.1927	97.4946	96.7809
2019120965	0	32	2	7.93	24	0.0280728	0.0250536	0.0321911	97.1927	97.4946	96.7809
2019030512	0	28	6.8	7.91	15	0.0215984	0.0204935	0.0244163	97.8402	97.9506	97.5584
2019051069	0	30	3.7	7.91	24	0.0215984	0.0204935	0.0244163	97.8402	97.9506	97.5584
2019052267	0	34	4.5	7.91	15	0.0280728	0.0250536	0.0321911	97.1927	97.4946	96.7809
2019060047	0	29	6.8	7.91	13	0.0215984	0.0204935	0.0244163	97.8402	97.9506	97.5584
2019121460	0	39	6.6	7.91	40	0.0362672	0.0264114	0.0431356	96.3733	97.3589	95.6864
2018052738	0	29	6.48	7.9	22	0.0215984	0.0204935	0.0244163	97.8402	97.9506	97.5584
2018091216	0	30	6.17	7.9	13	0.0215984	0.0204935	0.0244163	97.8402	97.9506	97.5584
2019121249	0	29	4.9	7.87	19	0.0215984	0.0204935	0.0244163	97.8402	97.9506	97.5584
2018051159	0	32	5.61	7.87	15	0.0280728	0.0250536	0.0321911	97.1927	97.4946	96.7809
2018041257	0	25	4.4	7.86	13	0.0215984	0.0204935	0.0244163	97.8402	97.9506	97.5584
2018042054	0	25	6.5	7.86	20	0.0215984	0.0204935	0.0244163	97.8402	97.9506	97.5584
2019071010	0	24	10.1	7.85	11	0.0309621	0.0286038	0.0244163	96.9038	97.1396	97.5584
2018052072	0	28	7.76	7.85	18	0.0245684	0.0233231	0.0244163	97.5432	97.6677	97.5584
2018060627	0	32	8.2	7.84	16	0.031904	0.0284945	0.0321911	96.8096	97.1506	96.7809
2018070851	0	29	5.84	7.84	20	0.0215984	0.0204935	0.0244163	97.8402	97.9506	97.5584
2018070141	1	31	6.36	7.83	10	0.0280728	0.0250536	0.0321911	97.1927	97.4946	96.7809
2018090238	0	38	4.66	7.83	17	0.0362672	0.0264114	0.0431356	96.3733	97.3589	95.6864
2019030646	0	25	5.5	7.82	16	0.0215984	0.0204935	0.0244163	97.8402	97.9506	97.5584
2017062355	0	42	8.19	7.82	7	0.0612383	0.0796957	0.0663371	93.8762	92.0304	93.3663
2018092558	0	28	6.15	7.82	18	0.0215984	0.0204935	0.0244163	97.8402	97.9506	97.5584
2017062355	0	42	8.2	7.8	7	0.0612383	0.0796957	0.0663371	93.8762	92.0304	93.3663
2019041469	0	33	9.4	7.81	20	0.0401282	0.0349042	0.0321911	95.9872	96.5096	96.7809
2017031762	0	26	3.57	7.8	15	0.0215984	0.0204935	0.0244163	97.8402	97.9506	97.5584
2018111122	0	32	8.14	7.8	11	0.031904	0.0284945	0.0321911	96.8096	97.1506	96.7809
2019030098	0	26	6.5	7.79	24	0.0215984	0.0204935	0.0244163	97.8402	97.9506	97.5584
2019060449	0	31	9.5	7.79	12	0.0401282	0.0349042	0.0321911	95.9872	96.5096	96.7809
2018050908	0	28	5.09	7.79	23	0.0215984	0.0204935	0.0244163	97.8402	97.9506	97.5584
2019020572	0	31	4.6	7.78	19	0.0280728	0.0250536	0.0321911	97.1927	97.4946	96.7809
2019080728	0	33	5.3	7.77	14	0.0280728	0.0250536	0.0321911	97.1927	97.4946	96.7809
2019111715	0	27	5.4	7.77	12	0.0215984	0.0204935	0.0244163	97.8402	97.9506	97.5584
2018110595	0	35	5.64	7.77	21	0.0280728	0.0250536	0.0321911	97.1927	97.4946	96.7809
2018060222	0	29	4.98	7.76	11	0.0215984	0.0204935	0.0244163	97.8402	97.9506	97.5584
2018100367	0	36	7.5	7.75	10	0.0361377	0.0277822	0.037045	96.3862	97.2218	96.2955
2019062540	0	30	3.8	7.74	16	0.0215984	0.0204935	0.0244163	97.8402	97.9506	97.5584
2019062618	0	30	7.6	7.74	24	0.0245684	0.0233231	0.0244163	97.5432	97.6677	97.5584
2019101159	0	30	3.8	7.74	11	0.0215984	0.0204935	0.0244163	97.8402	97.9506	97.5584
2019102119	0	32	1.9	7.74	20	0.0280728	0.0250536	0.0321911	97.1927	97.4946	96.7809
2019041653	0	27	3.9	7.73	16	0.0215984	0.0204935	0.0244163	97.8402	97.9506	97.5584
2019101193	0	32	5.1	7.73	40	0.0280728	0.0250536	0.0321911	97.1927	97.4946	96.7809
2017011579	0	33	6.31	7.72	13	0.0280728	0.0250536	0.0321911	97.1927	97.4946	96.7809
2017100586	0	34	5.91	7.72	18	0.0280728	0.0250536	0.0321911	97.1927	97.4946	96.7809
2018080470	0	37	1.9	7.72	7	0.0318147	0.0460283	0.037045	96.8185	95.3972	96.2955
2017122354	0	35	7.6	7.7	9	0.031904	0.0431712	0.0321911	96.8096	95.6829	96.7809
2019094562	0	35	4.5	7.7	4	0.0280728	0.0735311	0.0321911	97.1927	92.6469	96.7809
2017121157	0	32	5.91	7.7	17	0.0280728	0.0250536	0.0321911	97.1927	97.4946	96.7809
2018091409	0	29	7.07	7.7	12	0.0245684	0.0233231	0.0244163	97.5432	97.6677	97.5584
2019012040	0	29	5.2	7.69	22	0.0215984	0.0204935	0.0244163	97.8402	97.9506	97.5584
2018031085	0	36	5.82	7.69	18	0.0318147	0.0244252	0.037045	96.8185	97.5575	96.2955
2018041246	0	31	6.93	7.69	17	0.0280728	0.0250536	0.0321911	97.1927	97.4946	96.7809
2018100434	0	30	6.96	7.67	12	0.0215984	0.0204935	0.0244163	97.8402	97.9506	97.5584
2019011640	0	41	6.5	7.66	16	0.0540811	0.0378786	0.0663371	94.5919	96.2121	93.3663
2019122139	0	36	4.9	7.66	16	0.0318147	0.0244252	0.037045	96.8185	97.5575	96.2955
2017020251	0	26	7.42	7.66	19	0.0245684	0.0233231	0.0244163	97.5432	97.6677	97.5584
2017102117	0	29	6.16	7.66	13	0.0215984	0.0204935	0.0244163	97.8402	97.9506	97.5584
2017032357	0	35	6.7	7.7	8	0.0280728	0.0380274	0.0321911	97.1927	96.1973	96.7809
2019010363	0	31	7.3	7.64	20	0.031904	0.0284945	0.0321911	96.8096	97.1506	96.7809
2019010966	0	27	6.3	7.64	17	0.0215984	0.0204935	0.0244163	97.8402	97.9506	97.5584
2019041006	0	27	6.3	7.64	22	0.0215984	0.0204935	0.0244163	97.8402	97.9506	97.5584
2019050653	0	30	6.6	7.64	19	0.0215984	0.0204935	0.0244163	97.8402	97.9506	97.5584
2019093054	0	33	9.5	7.64	15	0.0401282	0.0349042	0.0321911	95.9872	96.5096	96.7809
2018030995	0	37	6.08	7.64	10	0.0318147	0.0244252	0.037045	96.8185	97.5575	96.2955
2019051501	0	26	7.7	7.63	14	0.0245684	0.0233231	0.0244163	97.5432	97.6677	97.5584
2019082429	0	30	7	7.63	20	0.0245684	0.0233231	0.0244163	97.5432	97.6677	97.5584
2017080742	0	34	8.15	7.63	8	0.031904	0.0431712	0.0321911	96.8096	95.6829	96.7809
2018102172	0	29	6.98	7.63	13	0.0215984	0.0204935	0.0244163	97.8402	97.9506	97.5584
2019100792	0	29	6.9	7.62	24	0.0215984	0.0204935	0.0244163	97.8402	97.9506	97.5584
2019030632	0	32	8.2	7.61	12	0.031904	0.0284945	0.0321911	96.8096	97.1506	96.7809
2018071042	0	29	7.87	7.61	13	0.0245684	0.0233231	0.0244163	97.5432	97.6677	97.5584
2018090078	0	30	9.05	7.61	16	0.0309621	0.0286038	0.0244163	96.9038	97.1396	97.5584
2018111643	0	38	5.62	7.61	17	0.0362672	0.0264114	0.0431356	96.3733	97.3589	95.6864
2018061386	0	29	6.72	7.6	12	0.0215984	0.0204935	0.0244163	97.8402	97.9506	97.5584
2018072557	0	33	7.96	7.6	8	0.031904	0.0431712	0.0321911	96.8096	95.6829	96.7809
2017021122	0	34	6.1	7.6	24	0.0280728	0.0250536	0.0321911	97.1927	97.4946	96.7809
2018122937	0	33	4.4	7.59	20	0.0280728	0.0250536	0.0321911	97.1927	97.4946	96.7809
2019040578	0	31	6.7	7.59	17	0.0280728	0.0250536	0.0321911	97.1927	97.4946	96.7809
2019051767	0	23	5.7	7.59	24	0.0215984	0.0204935	0.0244163	97.8402	97.9506	97.5584
2019071920	0	31	6.7	7.59	17	0.0280728	0.0250536	0.0321911	97.1927	97.4946	96.7809
2019082338	0	23	5.7	7.59	24	0.0215984	0.0204935	0.0244163	97.8402	97.9506	97.5584
2019100058	0	34	4.4	7.59	18	0.0280728	0.0250536	0.0321911	97.1927	97.4946	96.7809
2019101500	0	30	10.2	7.59	20	0.0309621	0.0286038	0.0244163	96.9038	97.1396	97.5584
2019061652	0	27	6.4	7.58	32	0.0215984	0.0204935	0.0244163	97.8402	97.9506	97.5584
2019090685	0	32	5.4	7.58	16	0.0280728	0.0250536	0.0321911	97.1927	97.4946	96.7809
2017122122	0	25	4.39	7.58	24	0.0215984	0.0204935	0.0244163	97.8402	97.9506	97.5584
2018120718	0	28	5.63	7.58	10	0.0215984	0.0204935	0.0244163	97.8402	97.9506	97.5584
2017111238	0	29	2.3	7.6	19	0.0215984	0.0204935	0.0244163	97.8402	97.9506	97.5584
2019030368	0	38	7.6	7.56	20	0.0411695	0.030033	0.0431356	95.8831	96.9967	95.6864
2019042042	0	29	7.8	7.56	24	0.0245684	0.0233231	0.0244163	97.5432	97.6677	97.5584
2019050807	0	30	2.2	7.56	12	0.0215984	0.0204935	0.0244163	97.8402	97.9506	97.5584
2019061056	0	30	4.4	7.56	24	0.0215984	0.0204935	0.0244163	97.8402	97.9506	97.5584
2019120564	0	29	6.1	7.56	24	0.0215984	0.0204935	0.0244163	97.8402	97.9506	97.5584
2017101982	0	39	7.48	7.55	12	0.0411695	0.030033	0.0431356	95.8831	96.9967	95.6864
2019010149	0	28	8	7.54	19	0.0245684	0.0233231	0.0244163	97.5432	97.6677	97.5584
2019061112	0	30	8.3	7.54	15	0.0245684	0.0233231	0.0244163	97.5432	97.6677	97.5584
2019061257	0	27	4.6	7.54	12	0.0215984	0.0204935	0.0244163	97.8402	97.9506	97.5584
2019101811	0	29	6.3	7.54	16	0.0215984	0.0204935	0.0244163	97.8402	97.9506	97.5584
2017121709	0	31	5.71	7.54	17	0.0280728	0.0250536	0.0321911	97.1927	97.4946	96.7809
2018072266	0	38	4.53	7.54	20	0.0362672	0.0264114	0.0431356	96.3733	97.3589	95.6864
2018120877	0	26	6.36	7.54	12	0.0215984	0.0204935	0.0244163	97.8402	97.9506	97.5584
2019111459	0	35	4.6	7.52	32	0.0280728	0.0250536	0.0321911	97.1927	97.4946	96.7809
2019121634	0	31	1.7	7.52	22	0.0280728	0.0250536	0.0321911	97.1927	97.4946	96.7809
2018082151	0	34	6.74	7.52	11	0.0280728	0.0250536	0.0321911	97.1927	97.4946	96.7809
2018110400	0	27	4.68	7.52	10	0.0215984	0.0204935	0.0244163	97.8402	97.9506	97.5584
2018120162	0	28	5.11	7.52	14	0.0215984	0.0204935	0.0244163	97.8402	97.9506	97.5584
2017090703	0	32	8.2	7.5	17	0.031904	0.0284945	0.0321911	96.8096	97.1506	96.7809
2019122224	0	28	4.7	7.51	13	0.0215984	0.0204935	0.0244163	97.8402	97.9506	97.5584
2018050565	0	31	5	7.51	17	0.0280728	0.0250536	0.0321911	97.1927	97.4946	96.7809
2018050658	0	32	5.47	7.51	15	0.0280728	0.0250536	0.0321911	97.1927	97.4946	96.7809
2018111645	0	30	4.6	7.51	12	0.0215984	0.0204935	0.0244163	97.8402	97.9506	97.5584
2018121733	0	29	7.52	7.51	14	0.0245684	0.0233231	0.0244163	97.5432	97.6677	97.5584
2018072805	0	26	5.52	7.5	24	0.0215984	0.0204935	0.0244163	97.8402	97.9506	97.5584
2018081054	0	27	5.88	7.5	24	0.0215984	0.0204935	0.0244163	97.8402	97.9506	97.5584
2019061851	0	29	3.1	7.49	15	0.0215984	0.0204935	0.0244163	97.8402	97.9506	97.5584
2017060405	0	28	4.8	7.49	21	0.0215984	0.0204935	0.0244163	97.8402	97.9506	97.5584
2018082051	0	31	4.81	7.49	20	0.0280728	0.0250536	0.0321911	97.1927	97.4946	96.7809
2018091770	0	31	7.09	7.49	13	0.031904	0.0284945	0.0321911	96.8096	97.1506	96.7809
2018121179	0	30	5.51	7.49	24	0.0215984	0.0204935	0.0244163	97.8402	97.9506	97.5584
2017060405	0	28	4.8	7.5	21	0.0215984	0.0204935	0.0244163	97.8402	97.9506	97.5584
2018060801	0	30	7.23	7.48	13	0.0245684	0.0233231	0.0244163	97.5432	97.6677	97.5584
2018112524	0	29	6.49	7.48	17	0.0215984	0.0204935	0.0244163	97.8402	97.9506	97.5584
2017071357	0	28	6.2	7.5	22	0.0215984	0.0204935	0.0244163	97.8402	97.9506	97.5584
2018052366	0	25	6.59	7.47	15	0.0215984	0.0204935	0.0244163	97.8402	97.9506	97.5584
2019042412	0	31	6.7	7.46	12	0.0280728	0.0250536	0.0321911	97.1927	97.4946	96.7809
2017122604	0	34	5.64	7.46	22	0.0280728	0.0250536	0.0321911	97.1927	97.4946	96.7809
2017122604	0	34	3.78	7.5	22	0.0280728	0.0250536	0.0321911	97.1927	97.4946	96.7809
2019030123	0	28	4.6	7.45	24	0.0215984	0.0204935	0.0244163	97.8402	97.9506	97.5584
2019100542	0	24	7.7	7.45	22	0.0245684	0.0233231	0.0244163	97.5432	97.6677	97.5584
2017090290	0	34	5.4	7.45	19	0.0280728	0.0250536	0.0321911	97.1927	97.4946	96.7809
2019011967	0	29	6.5	7.44	24	0.0215984	0.0204935	0.0244163	97.8402	97.9506	97.5584
2018081619	0	28	4.58	7.44	14	0.0215984	0.0204935	0.0244163	97.8402	97.9506	97.5584
2018091866	0	36	5.63	7.44	14	0.0318147	0.0244252	0.037045	96.8185	97.5575	96.2955
2017081790	0	24	5.6	7.4	17	0.0215984	0.0204935	0.0244163	97.8402	97.9506	97.5584
2018121444	0	27	6.31	7.43	12	0.0215984	0.0204935	0.0244163	97.8402	97.9506	97.5584
2019032160	0	31	6.9	7.42	10	0.0280728	0.0250536	0.0321911	97.1927	97.4946	96.7809
2019120553	0	27	6.6	7.42	14	0.0215984	0.0204935	0.0244163	97.8402	97.9506	97.5584
2017092512	0	34	3.56	7.42	11	0.0280728	0.0250536	0.0321911	97.1927	97.4946	96.7809
2018031884	0	39	10	7.41	12	0.0516547	0.0367757	0.0431356	94.8345	96.3224	95.6864
2018060518	0	36	5.84	7.41	15	0.0318147	0.0244252	0.037045	96.8185	97.5575	96.2955
2018020310	0	23	5.36	7.4	16	0.0215984	0.0204935	0.0244163	97.8402	97.9506	97.5584
2018102269	0	33	5.62	7.4	15	0.0280728	0.0250536	0.0321911	97.1927	97.4946	96.7809
2019111719	0	40	4.7	7.39	24	0.0540811	0.0378786	0.0663371	94.5919	96.2121	93.3663
2018061378	0	28	7.12	7.39	24	0.0245684	0.0233231	0.0244163	97.5432	97.6677	97.5584
2019080102	0	22	4	7.38	24	0.0215984	0.0204935	0.0244163	97.8402	97.9506	97.5584
2019093844	0	28	6	7.38	9	0.0215984	0.0311815	0.0244163	97.8402	96.8819	97.5584
2019111897	0	38	5.2	7.38	10	0.0362672	0.0264114	0.0431356	96.3733	97.3589	95.6864
2019120549	0	29	6.2	7.38	16	0.0215984	0.0204935	0.0244163	97.8402	97.9506	97.5584
2019120959	0	36	7.1	7.38	11	0.0361377	0.0277822	0.037045	96.3862	97.2218	96.2955
2019082439	0	31	3.9	7.37	15	0.0280728	0.0250536	0.0321911	97.1927	97.4946	96.7809
2018011107	0	34	6.42	7.37	9	0.0280728	0.0380274	0.0321911	97.1927	96.1973	96.7809
2018091059	0	34	6.8	7.37	11	0.0280728	0.0250536	0.0321911	97.1927	97.4946	96.7809
2019040373	0	22	5.6	7.36	14	0.0215984	0.0204935	0.0244163	97.8402	97.9506	97.5584
2019060264	0	30	7.1	7.36	11	0.0245684	0.0233231	0.0244163	97.5432	97.6677	97.5584
2019082499	0	29	7.9	7.36	14	0.0245684	0.0233231	0.0244163	97.5432	97.6677	97.5584
2017071886	0	30	4.03	7.36	9	0.0215984	0.0311815	0.0244163	97.8402	96.8819	97.5584
2018061288	1	31	5.28	7.36	22	0.0280728	0.0250536	0.0321911	97.1927	97.4946	96.7809
2018112261	0	36	5.84	7.36	15	0.0318147	0.0244252	0.037045	96.8185	97.5575	96.2955
2018112341	0	37	7.35	7.36	20	0.0361377	0.0277822	0.037045	96.3862	97.2218	96.2955
2017070073	0	21	6.39	7.35	24	0.0215984	0.0204935	0.0244163	97.8402	97.9506	97.5584
2019060170	0	25	3.3	7.34	22	0.0215984	0.0204935	0.0244163	97.8402	97.9506	97.5584
2019120988	0	25	3.3	7.34	22	0.0215984	0.0204935	0.0244163	97.8402	97.9506	97.5584
2018040954	0	30	8.14	7.34	27	0.0245684	0.0233231	0.0244163	97.5432	97.6677	97.5584
2018081407	0	27	7.98	7.34	16	0.0245684	0.0233231	0.0244163	97.5432	97.6677	97.5584
2019011386	0	38	4	7.33	13	0.0362672	0.0264114	0.0431356	96.3733	97.3589	95.6864
2019042331	0	38	4	7.33	16	0.0362672	0.0264114	0.0431356	96.3733	97.3589	95.6864
2018082072	0	30	5.54	7.33	16	0.0215984	0.0204935	0.0244163	97.8402	97.9506	97.5584
2017071652	0	31	5.8	7.3	9	0.0280728	0.0380274	0.0321911	97.1927	96.1973	96.7809
2019110673	0	27	5.1	7.32	18	0.0215984	0.0204935	0.0244163	97.8402	97.9506	97.5584
2017061758	0	30	5.2	7.3	17	0.0215984	0.0204935	0.0244163	97.8402	97.9506	97.5584
2019010461	0	30	5.1	7.31	12	0.0215984	0.0204935	0.0244163	97.8402	97.9506	97.5584
2019120980	0	31	6.4	7.31	20	0.0280728	0.0250536	0.0321911	97.1927	97.4946	96.7809
2017111269	0	30	3.99	7.31	11	0.0215984	0.0204935	0.0244163	97.8402	97.9506	97.5584
2018110371	0	27	6.21	7.31	16	0.0215984	0.0204935	0.0244163	97.8402	97.9506	97.5584
2017070753	0	27	4.1	7.3	17	0.0215984	0.0204935	0.0244163	97.8402	97.9506	97.5584
2018060131	0	27	3.63	7.3	18	0.0215984	0.0204935	0.0244163	97.8402	97.9506	97.5584
2018080243	0	25	2.51	7.3	17	0.0215984	0.0204935	0.0244163	97.8402	97.9506	97.5584
2018101728	0	30	5.12	7.3	21	0.0215984	0.0204935	0.0244163	97.8402	97.9506	97.5584
2017100407	0	33	5.7	7.29	12	0.0280728	0.0250536	0.0321911	97.1927	97.4946	96.7809
2018110567	0	31	8.97	7.29	20	0.031904	0.0284945	0.0321911	96.8096	97.1506	96.7809
2019060488	0	30	4.6	7.28	12	0.0215984	0.0204935	0.0244163	97.8402	97.9506	97.5584
2017101748	0	28	2.8	7.28	24	0.0215984	0.0204935	0.0244163	97.8402	97.9506	97.5584
2019011649	0	31	6	7.27	17	0.0280728	0.0250536	0.0321911	97.1927	97.4946	96.7809
2019030691	0	32	5	7.27	16	0.0280728	0.0250536	0.0321911	97.1927	97.4946	96.7809
2019102520	0	33	6	7.27	24	0.0280728	0.0250536	0.0321911	97.1927	97.4946	96.7809
2019122643	0	36	6.2	7.27	14	0.0318147	0.0244252	0.037045	96.8185	97.5575	96.2955
2018051972	0	28	5.39	7.27	16	0.0215984	0.0204935	0.0244163	97.8402	97.9506	97.5584
2018072453	0	36	5.09	7.27	21	0.0318147	0.0244252	0.037045	96.8185	97.5575	96.2955
2018122308	0	31	5.51	7.27	18	0.0280728	0.0250536	0.0321911	97.1927	97.4946	96.7809
2017040741	0	30	6.05	7.26	13	0.0215984	0.0204935	0.0244163	97.8402	97.9506	97.5584
2018041712	0	22	5.54	7.26	16	0.0215984	0.0204935	0.0244163	97.8402	97.9506	97.5584
2018072054	0	27	6.01	7.26	22	0.0215984	0.0204935	0.0244163	97.8402	97.9506	97.5584
2018072640	0	26	6.09	7.26	20	0.0215984	0.0204935	0.0244163	97.8402	97.9506	97.5584
2019041649	0	32	6.7	7.25	14	0.0280728	0.0250536	0.0321911	97.1927	97.4946	96.7809
2018122267	0	31	6.24	7.25	15	0.0280728	0.0250536	0.0321911	97.1927	97.4946	96.7809
2019011063	0	37	8.2	7.24	13	0.0361377	0.0277822	0.037045	96.3862	97.2218	96.2955
2018041342	0	28	7.19	7.24	9	0.0245684	0.0354334	0.0244163	97.5432	96.4567	97.5584
2017062277	0	29	6.7	7.2	8	0.0215984	0.0311815	0.0244163	97.8402	96.8819	97.5584
2019100971	0	35	5.5	7.23	11	0.0280728	0.0250536	0.0321911	97.1927	97.4946	96.7809
2019093008	0	27	5.2	7.22	18	0.0215984	0.0204935	0.0244163	97.8402	97.9506	97.5584
2019062563	0	31	5.7	7.21	18	0.0280728	0.0250536	0.0321911	97.1927	97.4946	96.7809
2018081977	0	30	5.68	7.21	17	0.0215984	0.0204935	0.0244163	97.8402	97.9506	97.5584
2019102128	0	37	6.2	7.2	16	0.0318147	0.0244252	0.037045	96.8185	97.5575	96.2955
2018091501	0	30	6.52	7.2	18	0.0215984	0.0204935	0.0244163	97.8402	97.9506	97.5584
2019040108	0	37	5	7.19	9	0.0318147	0.0370859	0.037045	96.8185	96.2914	96.2955
2019060338	0	31	8.6	7.19	14	0.031904	0.0284945	0.0321911	96.8096	97.1506	96.7809
2019071321	0	33	6.3	7.19	7	0.0280728	0.0471856	0.0321911	97.1927	95.2814	96.7809
2019071401	0	29	5.8	7.19	40	0.0215984	0.0204935	0.0244163	97.8402	97.9506	97.5584
2019081377	0	30	5.3	7.19	10	0.0215984	0.0204935	0.0244163	97.8402	97.9506	97.5584
2019121239	0	33	6.3	7.19	7	0.0280728	0.0471856	0.0321911	97.1927	95.2814	96.7809
2018111400	0	30	6.59	7.19	14	0.0215984	0.0204935	0.0244163	97.8402	97.9506	97.5584
2019012140	0	32	6.3	7.18	13	0.0280728	0.0250536	0.0321911	97.1927	97.4946	96.7809
2019071824	0	22	8.3	7.18	14	0.0245684	0.0233231	0.0244163	97.5432	97.6677	97.5584
2018051243	0	23	8.02	7.18	12	0.0245684	0.0233231	0.0244163	97.5432	97.6677	97.5584
2019052424	0	30	7.8	7.17	17	0.0245684	0.0233231	0.0244163	97.5432	97.6677	97.5584
2019070081	0	30	7.4	7.17	16	0.0245684	0.0233231	0.0244163	97.5432	97.6677	97.5584
2019081150	0	30	5.9	7.17	19	0.0215984	0.0204935	0.0244163	97.8402	97.9506	97.5584
2017081386	0	31	6.63	7.16	16	0.0280728	0.0250536	0.0321911	97.1927	97.4946	96.7809
2019030735	0	27	5.8	7.15	21	0.0215984	0.0204935	0.0244163	97.8402	97.9506	97.5584
2019071909	0	27	3.1	7.15	16	0.0215984	0.0204935	0.0244163	97.8402	97.9506	97.5584
2018070441	0	29	5.23	7.15	14	0.0215984	0.0204935	0.0244163	97.8402	97.9506	97.5584
2018082312	0	31	5.39	7.14	19	0.0280728	0.0250536	0.0321911	97.1927	97.4946	96.7809
2019101581	0	24	3.5	7.13	16	0.0215984	0.0204935	0.0244163	97.8402	97.9506	97.5584
2018121079	0	35	7.51	7.13	16	0.031904	0.0284945	0.0321911	96.8096	97.1506	96.7809
2019041460	0	29	7.5	7.12	40	0.0245684	0.0233231	0.0244163	97.5432	97.6677	97.5584
2019060336	0	25	4.8	7.12	16	0.0215984	0.0204935	0.0244163	97.8402	97.9506	97.5584
2019061546	0	32	5.7	7.12	15	0.0280728	0.0250536	0.0321911	97.1927	97.4946	96.7809
2018091881	0	21	5.61	7.12	15	0.0215984	0.0204935	0.0244163	97.8402	97.9506	97.5584
2019021048	0	27	5.9	7.11	11	0.0215984	0.0204935	0.0244163	97.8402	97.9506	97.5584
2017082037	0	31	4.01	7.11	24	0.0280728	0.0250536	0.0321911	97.1927	97.4946	96.7809
2017100353	0	32	5.96	7.11	20	0.0280728	0.0250536	0.0321911	97.1927	97.4946	96.7809
2017100353	0	32	6	7.1	20	0.0280728	0.0250536	0.0321911	97.1927	97.4946	96.7809
2019121075	0	33	5.1	7.1	20	0.0280728	0.0250536	0.0321911	97.1927	97.4946	96.7809
2017040837	0	29	4.31	7.1	19	0.0215984	0.0204935	0.0244163	97.8402	97.9506	97.5584
2018122561	0	27	7.25	7.1	10	0.0245684	0.0233231	0.0244163	97.5432	97.6677	97.5584
2017040837	0	29	4.3	7.1	19	0.0215984	0.0204935	0.0244163	97.8402	97.9506	97.5584
2019010659	0	31	5.9	7.09	15	0.0280728	0.0250536	0.0321911	97.1927	97.4946	96.7809
2019060748	0	34	7.4	7.09	24	0.031904	0.0284945	0.0321911	96.8096	97.1506	96.7809
2019061547	0	32	4	7.09	22	0.0280728	0.0250536	0.0321911	97.1927	97.4946	96.7809
2019100539	0	37	5.4	7.09	22	0.0318147	0.0244252	0.037045	96.8185	97.5575	96.2955
2019101493	0	32	7.1	7.09	24	0.031904	0.0284945	0.0321911	96.8096	97.1506	96.7809
2019070627	0	28	8.2	7.08	14	0.0245684	0.0233231	0.0244163	97.5432	97.6677	97.5584
2019102010	0	29	8.2	7.08	16	0.0245684	0.0233231	0.0244163	97.5432	97.6677	97.5584
2019121269	0	30	5.1	7.08	16	0.0215984	0.0204935	0.0244163	97.8402	97.9506	97.5584
2019030252	0	29	4.7	7.07	12	0.0215984	0.0204935	0.0244163	97.8402	97.9506	97.5584
2019052117	0	29	2.1	7.07	18	0.0215984	0.0204935	0.0244163	97.8402	97.9506	97.5584
2019081675	0	29	4.7	7.07	17	0.0215984	0.0204935	0.0244163	97.8402	97.9506	97.5584
2019111735	0	32	4.2	7.07	18	0.0280728	0.0250536	0.0321911	97.1927	97.4946	96.7809
2018072467	0	28	2.11	7.07	22	0.0215984	0.0204935	0.0244163	97.8402	97.9506	97.5584
2018120638	0	38	7.13	7.07	20	0.0411695	0.030033	0.0431356	95.8831	96.9967	95.6864
2019060706	0	32	5.4	7.06	18	0.0280728	0.0250536	0.0321911	97.1927	97.4946	96.7809
2019122122	0	32	5.4	7.06	18	0.0280728	0.0250536	0.0321911	97.1927	97.4946	96.7809
2017080533	0	25	4.7	7.1	18	0.0215984	0.0204935	0.0244163	97.8402	97.9506	97.5584
2019040785	0	40	6.5	7.04	16	0.0540811	0.0378786	0.0663371	94.5919	96.2121	93.3663
2017071466	0	35	8.29	7.04	11	0.031904	0.0284945	0.0321911	96.8096	97.1506	96.7809
2018020069	0	31	2.94	7.04	12	0.0280728	0.0250536	0.0321911	97.1927	97.4946	96.7809
2019051774	0	30	3.6	7.03	14	0.0215984	0.0204935	0.0244163	97.8402	97.9506	97.5584
2018062626	0	27	7.52	7.03	14	0.0245684	0.0233231	0.0244163	97.5432	97.6677	97.5584
2018102189	0	33	5.92	7.03	6	0.0280728	0.0471856	0.0321911	97.1927	95.2814	96.7809
2019010193	0	32	2.6	7.02	11	0.0280728	0.0250536	0.0321911	97.1927	97.4946	96.7809
2017071713	0	30	7.85	7.02	16	0.0245684	0.0233231	0.0244163	97.5432	97.6677	97.5584
2018090605	0	31	6.69	7.02	11	0.0280728	0.0250536	0.0321911	97.1927	97.4946	96.7809
2019060260	0	32	7.3	7.01	13	0.031904	0.0284945	0.0321911	96.8096	97.1506	96.7809
2019091996	0	31	6.1	7.01	15	0.0280728	0.0250536	0.0321911	97.1927	97.4946	96.7809
2017122299	0	31	2.58	7.01	19	0.0280728	0.0250536	0.0321911	97.1927	97.4946	96.7809
2018111250	0	36	6.62	7.01	11	0.0318147	0.0244252	0.037045	96.8185	97.5575	96.2955
2019082494	0	29	6.6	7	26	0.0215984	0.0204935	0.0244163	97.8402	97.9506	97.5584
2018090851	0	27	6.39	7	17	0.0215984	0.0204935	0.0244163	97.8402	97.9506	97.5584
2019062615	0	32	4.7	6.99	12	0.0280728	0.0250536	0.0321911	97.1927	97.4946	96.7809
2019071991	0	30	9.2	6.99	7	0.0309621	0.0536994	0.0244163	96.9038	94.6301	97.5584
2019012163	0	25	9	6.98	20	0.0309621	0.0286038	0.0244163	96.9038	97.1396	97.5584
2019061049	0	36	7.3	6.98	13	0.0361377	0.0277822	0.037045	96.3862	97.2218	96.2955
2018122121	0	26	4.88	6.98	8	0.0215984	0.0311815	0.0244163	97.8402	96.8819	97.5584
2019050284	0	25	6	6.97	8	0.0215984	0.0311815	0.0244163	97.8402	96.8819	97.5584
2019082830	0	30	7	6.97	13	0.0245684	0.0233231	0.0244163	97.5432	97.6677	97.5584
2019030423	0	29	5	6.95	14	0.0215984	0.0204935	0.0244163	97.8402	97.9506	97.5584
2019071997	0	32	5.1	6.95	15	0.0280728	0.0250536	0.0321911	97.1927	97.4946	96.7809
2018040867	0	29	5.85	6.95	8	0.0215984	0.0311815	0.0244163	97.8402	96.8819	97.5584
2018070337	0	28	5.82	6.95	14	0.0215984	0.0204935	0.0244163	97.8402	97.9506	97.5584
2017080331	0	31	5.8	7	15	0.0280728	0.0250536	0.0321911	97.1927	97.4946	96.7809
2019041035	0	31	6.5	6.94	14	0.0280728	0.0250536	0.0321911	97.1927	97.4946	96.7809
2018122149	0	35	7.16	6.94	22	0.031904	0.0284945	0.0321911	96.8096	97.1506	96.7809
2019030511	0	36	5.8	6.93	19	0.0318147	0.0244252	0.037045	96.8185	97.5575	96.2955
2019050059	0	29	10	6.93	21	0.0309621	0.0286038	0.0244163	96.9038	97.1396	97.5584
2016071074	0	42	3.7	6.9	11	0.0540811	0.0378786	0.0663371	94.5919	96.2121	93.3663
2017101270	0	31	5.5	6.9	22	0.0280728	0.0250536	0.0321911	97.1927	97.4946	96.7809
2019011365	0	23	8.3	6.92	17	0.0245684	0.0233231	0.0244163	97.5432	97.6677	97.5584
2019051761	0	26	4.1	6.92	13	0.0215984	0.0204935	0.0244163	97.8402	97.9506	97.5584
2017081382	0	26	3.66	6.9	18	0.0215984	0.0204935	0.0244163	97.8402	97.9506	97.5584
2018010447	0	27	7.23	6.9	9	0.0245684	0.0354334	0.0244163	97.5432	96.4567	97.5584
2019062186	0	28	6.3	6.89	21	0.0215984	0.0204935	0.0244163	97.8402	97.9506	97.5584
2019081719	0	33	8.2	6.89	19	0.031904	0.0284945	0.0321911	96.8096	97.1506	96.7809
2019011405	0	31	7.2	6.87	21	0.031904	0.0284945	0.0321911	96.8096	97.1506	96.7809
2019090671	0	32	5.4	6.87	21	0.0280728	0.0250536	0.0321911	97.1927	97.4946	96.7809
2019094155	0	28	6.3	6.87	12	0.0215984	0.0204935	0.0244163	97.8402	97.9506	97.5584
2017101524	0	29	4.91	6.87	6	0.0215984	0.0387574	0.0244163	97.8402	96.1243	97.5584
2018082827	0	31	4.88	6.87	14	0.0280728	0.0250536	0.0321911	97.1927	97.4946	96.7809
2017101524	0	29	4.9	6.9	6	0.0215984	0.0387574	0.0244163	97.8402	96.1243	97.5584
2019081018	0	28	8.4	6.86	9	0.0245684	0.0354334	0.0244163	97.5432	96.4567	97.5584
2017062824	0	31	6.7	6.9	16	0.0280728	0.0250536	0.0321911	97.1927	97.4946	96.7809
2019030051	0	28	7.2	6.85	14	0.0245684	0.0233231	0.0244163	97.5432	97.6677	97.5584
2019101030	0	30	7.9	6.85	12	0.0245684	0.0233231	0.0244163	97.5432	97.6677	97.5584
2019083080	0	32	4.1	6.84	12	0.0280728	0.0250536	0.0321911	97.1927	97.4946	96.7809
2019093978	0	33	5.3	6.84	7	0.0280728	0.0471856	0.0321911	97.1927	95.2814	96.7809
2019100536	1	29	4.7	6.84	8	0.0215984	0.0311815	0.0244163	97.8402	96.8819	97.5584
2019040993	0	29	6.5	6.83	15	0.0215984	0.0204935	0.0244163	97.8402	97.9506	97.5584
2019082394	0	28	6.8	6.83	22	0.0215984	0.0204935	0.0244163	97.8402	97.9506	97.5584
2018062732	0	33	2.5	6.83	13	0.0280728	0.0250536	0.0321911	97.1927	97.4946	96.7809
2017042262	0	32	6.5	6.8	18	0.0280728	0.0250536	0.0321911	97.1927	97.4946	96.7809
2019121337	0	31	7.1	6.82	27	0.031904	0.0284945	0.0321911	96.8096	97.1506	96.7809
2019120388	0	42	6.7	6.81	10	0.0540811	0.0378786	0.0663371	94.5919	96.2121	93.3663
2018020064	0	25	5.53	6.81	24	0.0215984	0.0204935	0.0244163	97.8402	97.9506	97.5584
2018121195	0	32	5.44	6.81	14	0.0280728	0.0250536	0.0321911	97.1927	97.4946	96.7809
2019081992	0	28	6	6.8	17	0.0215984	0.0204935	0.0244163	97.8402	97.9506	97.5584
2019090933	0	32	1.6	6.8	16	0.0280728	0.0250536	0.0321911	97.1927	97.4946	96.7809
2019111458	1	29	9.3	6.8	14	0.0309621	0.0286038	0.0244163	96.9038	97.1396	97.5584
2018051702	0	22	4.04	6.8	19	0.0215984	0.0204935	0.0244163	97.8402	97.9506	97.5584
2019081808	0	32	5.6	6.79	11	0.0280728	0.0250536	0.0321911	97.1927	97.4946	96.7809
2017082542	0	30	3.5	6.8	17	0.0215984	0.0204935	0.0244163	97.8402	97.9506	97.5584
2017122106	0	27	7	6.8	11	0.0245684	0.0233231	0.0244163	97.5432	97.6677	97.5584
2019042141	0	33	4.6	6.78	16	0.0280728	0.0250536	0.0321911	97.1927	97.4946	96.7809
2018021225	0	31	5.12	6.78	20	0.0280728	0.0250536	0.0321911	97.1927	97.4946	96.7809
2017101121	0	39	7	6.8	22	0.0411695	0.030033	0.0431356	95.8831	96.9967	95.6864
2019062522	0	26	5.7	6.77	24	0.0215984	0.0204935	0.0244163	97.8402	97.9506	97.5584
2019110296	0	26	5.7	6.77	24	0.0215984	0.0204935	0.0244163	97.8402	97.9506	97.5584
2018061575	0	34	5.99	6.76	9	0.0280728	0.0380274	0.0321911	97.1927	96.1973	96.7809
2018061577	0	27	4.21	6.76	16	0.0215984	0.0204935	0.0244163	97.8402	97.9506	97.5584
2018111887	0	32	6.81	6.76	9	0.0280728	0.0380274	0.0321911	97.1927	96.1973	96.7809
2018122464	0	29	7.7	6.76	19	0.0245684	0.0233231	0.0244163	97.5432	97.6677	97.5584
2017072749	0	27	4.4	6.8	11	0.0215984	0.0204935	0.0244163	97.8402	97.9506	97.5584
2019020568	0	29	4	6.75	10	0.0215984	0.0204935	0.0244163	97.8402	97.9506	97.5584
2016070016	0	45	4.7	6.8	24	0.0603846	0.0413316	0.0531096	93.9615	95.8668	94.689
2019020363	0	33	4.1	6.74	16	0.0280728	0.0250536	0.0321911	97.1927	97.4946	96.7809
2018060514	0	25	5.62	6.74	18	0.0215984	0.0204935	0.0244163	97.8402	97.9506	97.5584
2017060171	1	29	8	6.7	13	0.0245684	0.0233231	0.0244163	97.5432	97.6677	97.5584
2019030692	0	35	8.9	6.73	14	0.031904	0.0284945	0.0321911	96.8096	97.1506	96.7809
2018100520	0	26	4.53	6.73	20	0.0215984	0.0204935	0.0244163	97.8402	97.9506	97.5584
2017092424	0	29	3.7	6.7	11	0.0215984	0.0204935	0.0244163	97.8402	97.9506	97.5584
2019061377	0	31	5.2	6.72	12	0.0280728	0.0250536	0.0321911	97.1927	97.4946	96.7809
2019094595	0	31	8.1	6.72	11	0.031904	0.0284945	0.0321911	96.8096	97.1506	96.7809
2017062408	0	30	3.1	6.7	10	0.0215984	0.0204935	0.0244163	97.8402	97.9506	97.5584
2017071980	0	29	4.9	6.7	10	0.0215984	0.0204935	0.0244163	97.8402	97.9506	97.5584
2018061209	0	31	5.5	6.71	15	0.0280728	0.0250536	0.0321911	97.1927	97.4946	96.7809
2019031646	0	31	7.5	6.7	19	0.031904	0.0284945	0.0321911	96.8096	97.1506	96.7809
2019042247	1	29	4.9	6.7	24	0.0215984	0.0204935	0.0244163	97.8402	97.9506	97.5584
2019042533	0	29	6.1	6.7	10	0.0215984	0.0204935	0.0244163	97.8402	97.9506	97.5584
2019062080	0	26	6.8	6.7	21	0.0215984	0.0204935	0.0244163	97.8402	97.9506	97.5584
2018060291	1	28	7.74	6.7	10	0.0245684	0.0233231	0.0244163	97.5432	97.6677	97.5584
2018090189	0	28	7.74	6.7	14	0.0245684	0.0233231	0.0244163	97.5432	97.6677	97.5584
2018122946	0	35	5.8	6.69	22	0.0280728	0.0250536	0.0321911	97.1927	97.4946	96.7809
2019010057	0	29	8	6.69	9	0.0245684	0.0354334	0.0244163	97.5432	96.4567	97.5584
2017052685	0	32	4.81	6.69	20	0.0280728	0.0250536	0.0321911	97.1927	97.4946	96.7809
2018030554	0	23	7.27	6.69	17	0.0245684	0.0233231	0.0244163	97.5432	97.6677	97.5584
2017040459	0	26	4.2	6.68	24	0.0215984	0.0204935	0.0244163	97.8402	97.9506	97.5584
2019042364	0	28	6	6.67	15	0.0215984	0.0204935	0.0244163	97.8402	97.9506	97.5584
2019062024	0	40	5.2	6.67	14	0.0540811	0.0378786	0.0663371	94.5919	96.2121	93.3663
2019080452	0	30	7.1	6.67	22	0.0245684	0.0233231	0.0244163	97.5432	97.6677	97.5584
2019081820	0	30	6	6.67	12	0.0215984	0.0204935	0.0244163	97.8402	97.9506	97.5584
2018060417	0	25	7.73	6.67	13	0.0245684	0.0233231	0.0244163	97.5432	97.6677	97.5584
2018101488	0	30	6.2	6.67	16	0.0215984	0.0204935	0.0244163	97.8402	97.9506	97.5584
2018122038	0	27	6.89	6.67	13	0.0215984	0.0204935	0.0244163	97.8402	97.9506	97.5584
2019032536	0	34	7.7	6.66	16	0.031904	0.0284945	0.0321911	96.8096	97.1506	96.7809
2019071027	0	34	7.7	6.66	16	0.031904	0.0284945	0.0321911	96.8096	97.1506	96.7809
2019094668	0	26	7.2	6.66	22	0.0245684	0.0233231	0.0244163	97.5432	97.6677	97.5584
2017060907	0	26	5.77	6.66	12	0.0215984	0.0204935	0.0244163	97.8402	97.9506	97.5584
2019020956	0	30	5.7	6.65	24	0.0215984	0.0204935	0.0244163	97.8402	97.9506	97.5584
2019094165	0	31	8.3	6.65	7	0.031904	0.0534993	0.0321911	96.8096	94.6501	96.7809
2016121081	0	30	9.2	6.7	7	0.0309621	0.0536994	0.0244163	96.9038	94.6301	97.5584
2019032026	0	33	4.5	6.64	21	0.0280728	0.0250536	0.0321911	97.1927	97.4946	96.7809
2019032060	0	36	5.1	6.64	10	0.0318147	0.0244252	0.037045	96.8185	97.5575	96.2955
2019081373	0	27	6.2	6.64	24	0.0215984	0.0204935	0.0244163	97.8402	97.9506	97.5584
2019093791	0	36	5.1	6.64	10	0.0318147	0.0244252	0.037045	96.8185	97.5575	96.2955
2019094287	0	34	4.5	6.64	14	0.0280728	0.0250536	0.0321911	97.1927	97.4946	96.7809
2018051708	0	27	5.33	6.64	17	0.0215984	0.0204935	0.0244163	97.8402	97.9506	97.5584
2017041292	0	29	5	6.6	15	0.0215984	0.0204935	0.0244163	97.8402	97.9506	97.5584
2017061873	0	27	3.87	6.63	17	0.0215984	0.0204935	0.0244163	97.8402	97.9506	97.5584
2016090399	0	26	3.5	6.6	24	0.0215984	0.0204935	0.0244163	97.8402	97.9506	97.5584
2019010956	0	29	4.5	6.62	19	0.0215984	0.0204935	0.0244163	97.8402	97.9506	97.5584
2019120558	0	26	5.3	6.62	17	0.0215984	0.0204935	0.0244163	97.8402	97.9506	97.5584
2017091921	0	33	5.79	6.62	17	0.0280728	0.0250536	0.0321911	97.1927	97.4946	96.7809
2018051974	0	31	6.55	6.62	8	0.0280728	0.0380274	0.0321911	97.1927	96.1973	96.7809
2019010234	0	30	8.9	6.61	14	0.0245684	0.0233231	0.0244163	97.5432	97.6677	97.5584
2019011617	0	32	5.3	6.61	10	0.0280728	0.0250536	0.0321911	97.1927	97.4946	96.7809
2019061940	0	33	5.6	6.61	22	0.0280728	0.0250536	0.0321911	97.1927	97.4946	96.7809
2017121331	0	36	4.77	6.61	15	0.0318147	0.0244252	0.037045	96.8185	97.5575	96.2955
2018090341	0	34	6.26	6.61	15	0.0280728	0.0250536	0.0321911	97.1927	97.4946	96.7809
2017071823	1	30	4.1	6.6	11	0.0215984	0.0204935	0.0244163	97.8402	97.9506	97.5584
2019052507	0	30	6.5	6.6	9	0.0215984	0.0311815	0.0244163	97.8402	96.8819	97.5584
2019060058	0	29	4.4	6.6	24	0.0215984	0.0204935	0.0244163	97.8402	97.9506	97.5584
2018112156	0	31	4.23	6.6	17	0.0280728	0.0250536	0.0321911	97.1927	97.4946	96.7809
2019121473	0	30	4.8	6.59	14	0.0215984	0.0204935	0.0244163	97.8402	97.9506	97.5584
2018041339	0	31	5.9	6.59	24	0.0280728	0.0250536	0.0321911	97.1927	97.4946	96.7809
2019041082	0	31	5.5	6.58	19	0.0280728	0.0250536	0.0321911	97.1927	97.4946	96.7809
2018082666	0	31	6.44	6.58	13	0.0280728	0.0250536	0.0321911	97.1927	97.4946	96.7809
2018120093	0	35	5.78	6.58	16	0.0280728	0.0250536	0.0321911	97.1927	97.4946	96.7809
2019030797	0	31	5.6	6.57	16	0.0280728	0.0250536	0.0321911	97.1927	97.4946	96.7809
2019052529	0	26	5.7	6.57	20	0.0215984	0.0204935	0.0244163	97.8402	97.9506	97.5584
2019121325	0	23	6.8	6.57	17	0.0215984	0.0204935	0.0244163	97.8402	97.9506	97.5584
2018051152	0	26	9.01	6.57	15	0.0309621	0.0286038	0.0244163	96.9038	97.1396	97.5584
2019061933	0	31	7	6.56	21	0.031904	0.0284945	0.0321911	96.8096	97.1506	96.7809
2019071296	0	31	5.9	6.56	24	0.0280728	0.0250536	0.0321911	97.1927	97.4946	96.7809
2019072166	0	34	5.2	6.56	17	0.0280728	0.0250536	0.0321911	97.1927	97.4946	96.7809
2019072407	0	26	2.8	6.56	24	0.0215984	0.0204935	0.0244163	97.8402	97.9506	97.5584
2019080556	0	29	6.1	6.56	12	0.0215984	0.0204935	0.0244163	97.8402	97.9506	97.5584
2019081759	0	37	4.9	6.56	15	0.0318147	0.0244252	0.037045	96.8185	97.5575	96.2955
2019120593	0	31	9.1	6.56	22	0.0401282	0.0349042	0.0321911	95.9872	96.5096	96.7809
2018020821	0	27	6.06	6.56	12	0.0215984	0.0204935	0.0244163	97.8402	97.9506	97.5584
2018070878	0	34	9	6.56	10	0.0401282	0.0349042	0.0321911	95.9872	96.5096	96.7809
2018111900	0	36	4.87	6.56	15	0.0318147	0.0244252	0.037045	96.8185	97.5575	96.2955
2019030785	0	31	4.3	6.55	22	0.0280728	0.0250536	0.0321911	97.1927	97.4946	96.7809
2019051502	0	34	5.4	6.55	10	0.0280728	0.0250536	0.0321911	97.1927	97.4946	96.7809
2019071817	0	30	6.7	6.55	18	0.0215984	0.0204935	0.0244163	97.8402	97.9506	97.5584
2019094154	0	28	4.9	6.55	24	0.0215984	0.0204935	0.0244163	97.8402	97.9506	97.5584
2019121801	0	33	5.6	6.55	13	0.0280728	0.0250536	0.0321911	97.1927	97.4946	96.7809
2017120365	0	34	6.17	6.55	19	0.0280728	0.0250536	0.0321911	97.1927	97.4946	96.7809
2018041774	0	29	4.31	6.54	20	0.0215984	0.0204935	0.0244163	97.8402	97.9506	97.5584
2018082657	0	29	5.19	6.54	10	0.0215984	0.0204935	0.0244163	97.8402	97.9506	97.5584
2018111903	0	31	6.77	6.54	14	0.0280728	0.0250536	0.0321911	97.1927	97.4946	96.7809
2016112157	0	37	4.1	6.5	14	0.0318147	0.0244252	0.037045	96.8185	97.5575	96.2955
2019094420	0	29	6.3	6.53	22	0.0215984	0.0204935	0.0244163	97.8402	97.9506	97.5584
2019121586	0	31	4.7	6.52	21	0.0280728	0.0250536	0.0321911	97.1927	97.4946	96.7809
2019121951	0	31	9	6.52	13	0.0401282	0.0349042	0.0321911	95.9872	96.5096	96.7809
2018060423	0	28	6.16	6.52	14	0.0215984	0.0204935	0.0244163	97.8402	97.9506	97.5584
2016081612	1	31	7.4	6.5	7	0.031904	0.0534993	0.0321911	96.8096	94.6501	96.7809
2019062622	0	27	6.6	6.51	11	0.0215984	0.0204935	0.0244163	97.8402	97.9506	97.5584
2019081936	0	35	6	6.51	12	0.0280728	0.0250536	0.0321911	97.1927	97.4946	96.7809
2019101420	0	29	7.4	6.51	13	0.0245684	0.0233231	0.0244163	97.5432	97.6677	97.5584
2017122123	0	26	6.95	6.51	24	0.0215984	0.0204935	0.0244163	97.8402	97.9506	97.5584
2018100798	0	35	5.71	6.51	17	0.0280728	0.0250536	0.0321911	97.1927	97.4946	96.7809
2019041470	0	29	9	6.5	10	0.0309621	0.0286038	0.0244163	96.9038	97.1396	97.5584
2018010061	0	35	6.76	6.49	9	0.0280728	0.0380274	0.0321911	97.1927	96.1973	96.7809
2018052154	0	29	3.77	6.49	12	0.0215984	0.0204935	0.0244163	97.8402	97.9506	97.5584
2018091588	0	29	5.28	6.49	11	0.0215984	0.0204935	0.0244163	97.8402	97.9506	97.5584
2019070341	0	31	4.8	6.48	10	0.0280728	0.0250536	0.0321911	97.1927	97.4946	96.7809
2019112019	0	34	6.7	6.48	12	0.0280728	0.0250536	0.0321911	97.1927	97.4946	96.7809
2018030997	0	32	3.68	6.48	14	0.0280728	0.0250536	0.0321911	97.1927	97.4946	96.7809
2017091362	0	33	6.1	6.5	9	0.0280728	0.0380274	0.0321911	97.1927	96.1973	96.7809
2019050707	0	37	6	6.47	19	0.0318147	0.0244252	0.037045	96.8185	97.5575	96.2955
2019070335	0	29	10.7	6.47	24	0.0309621	0.0286038	0.0244163	96.9038	97.1396	97.5584
2018091050	1	29	4.83	6.47	24	0.0215984	0.0204935	0.0244163	97.8402	97.9506	97.5584
2018121083	0	29	4.83	6.47	24	0.0215984	0.0204935	0.0244163	97.8402	97.9506	97.5584
2019041662	0	29	5.4	6.46	17	0.0215984	0.0204935	0.0244163	97.8402	97.9506	97.5584
2018051865	0	35	6.27	6.46	11	0.0280728	0.0250536	0.0321911	97.1927	97.4946	96.7809
2019020224	0	38	6.1	6.45	14	0.0362672	0.0264114	0.0431356	96.3733	97.3589	95.6864
2019042258	0	30	3.5	6.45	15	0.0215984	0.0204935	0.0244163	97.8402	97.9506	97.5584
2017031622	0	30	5.1	6.45	24	0.0215984	0.0204935	0.0244163	97.8402	97.9506	97.5584
2018100997	0	33	9.91	6.45	5	0.0401282	0.100478	0.0321911	95.9872	89.9522	96.7809
2018110588	0	27	5.38	6.45	16	0.0215984	0.0204935	0.0244163	97.8402	97.9506	97.5584
2018122459	0	28	5.31	6.45	10	0.0215984	0.0204935	0.0244163	97.8402	97.9506	97.5584
2019042645	0	33	6.6	6.44	13	0.0280728	0.0250536	0.0321911	97.1927	97.4946	96.7809
2017042380	0	32	4.1	6.44	16	0.0280728	0.0250536	0.0321911	97.1927	97.4946	96.7809
2017112393	0	29	4.88	6.44	12	0.0215984	0.0204935	0.0244163	97.8402	97.9506	97.5584
2019031505	0	26	6.2	6.43	11	0.0215984	0.0204935	0.0244163	97.8402	97.9506	97.5584
2019050328	0	26	7	6.43	20	0.0245684	0.0233231	0.0244163	97.5432	97.6677	97.5584
2019051503	0	22	6.2	6.43	21	0.0215984	0.0204935	0.0244163	97.8402	97.9506	97.5584
2018062536	0	23	4.79	6.43	15	0.0215984	0.0204935	0.0244163	97.8402	97.9506	97.5584
2018070428	0	29	4.08	6.43	17	0.0215984	0.0204935	0.0244163	97.8402	97.9506	97.5584
2018081217	0	25	6.24	6.43	18	0.0215984	0.0204935	0.0244163	97.8402	97.9506	97.5584
2018081527	0	30	5.29	6.43	7	0.0215984	0.0387574	0.0244163	97.8402	96.1243	97.5584
2018112168	0	33	7.89	6.43	13	0.031904	0.0284945	0.0321911	96.8096	97.1506	96.7809
2018120620	0	31	5.26	6.43	10	0.0280728	0.0250536	0.0321911	97.1927	97.4946	96.7809
2019041660	0	35	5.5	6.42	14	0.0280728	0.0250536	0.0321911	97.1927	97.4946	96.7809
2019112073	0	34	6.3	6.42	6	0.0280728	0.0471856	0.0321911	97.1927	95.2814	96.7809
2018082165	0	28	5.22	6.42	12	0.0215984	0.0204935	0.0244163	97.8402	97.9506	97.5584
2019032387	0	25	7.7	6.41	20	0.0245684	0.0233231	0.0244163	97.5432	97.6677	97.5584
2019060391	0	29	5.5	6.41	24	0.0215984	0.0204935	0.0244163	97.8402	97.9506	97.5584
2019061347	0	34	5.9	6.41	19	0.0280728	0.0250536	0.0321911	97.1927	97.4946	96.7809
2019012366	0	32	6.9	6.4	18	0.0280728	0.0250536	0.0321911	97.1927	97.4946	96.7809
2019042830	0	32	5.1	6.4	10	0.0280728	0.0250536	0.0321911	97.1927	97.4946	96.7809
2019070477	0	25	4.3	6.4	18	0.0215984	0.0204935	0.0244163	97.8402	97.9506	97.5584
2019081028	0	32	9.6	6.4	19	0.0401282	0.0349042	0.0321911	95.9872	96.5096	96.7809
2018121668	0	26	3.6	6.4	15	0.0215984	0.0204935	0.0244163	97.8402	97.9506	97.5584
2019052270	0	33	6.3	6.39	13	0.0280728	0.0250536	0.0321911	97.1927	97.4946	96.7809
2017071806	0	31	5.03	6.39	24	0.0280728	0.0250536	0.0321911	97.1927	97.4946	96.7809
2017071806	0	31	4	6.4	24	0.0280728	0.0250536	0.0321911	97.1927	97.4946	96.7809
2019070661	0	34	5.8	6.38	10	0.0280728	0.0250536	0.0321911	97.1927	97.4946	96.7809
2019071948	0	32	4.1	6.38	16	0.0280728	0.0250536	0.0321911	97.1927	97.4946	96.7809
2017091838	0	28	5.52	6.38	21	0.0215984	0.0204935	0.0244163	97.8402	97.9506	97.5584
2018051709	0	33	8.5	6.38	22	0.031904	0.0284945	0.0321911	96.8096	97.1506	96.7809
2018120371	0	27	6.52	6.38	11	0.0215984	0.0204935	0.0244163	97.8402	97.9506	97.5584
2017091838	0	28	5.5	6.4	21	0.0215984	0.0204935	0.0244163	97.8402	97.9506	97.5584
2019032765	0	23	8.7	6.37	8	0.0245684	0.0354334	0.0244163	97.5432	96.4567	97.5584
2019082641	0	28	8.2	6.36	16	0.0245684	0.0233231	0.0244163	97.5432	97.6677	97.5584
2019101807	0	25	5	6.36	6	0.0215984	0.0387574	0.0244163	97.8402	96.1243	97.5584
2018011594	0	26	6.35	6.36	26	0.0215984	0.0204935	0.0244163	97.8402	97.9506	97.5584
2018090336	0	24	7.59	6.36	16	0.0245684	0.0233231	0.0244163	97.5432	97.6677	97.5584
2019010666	0	28	7.4	6.34	17	0.0245684	0.0233231	0.0244163	97.5432	97.6677	97.5584
2018052312	0	35	5.98	6.34	13	0.0280728	0.0250536	0.0321911	97.1927	97.4946	96.7809
2018071482	0	29	8.66	6.34	14	0.0245684	0.0233231	0.0244163	97.5432	97.6677	97.5584
2019072353	0	26	3.6	6.33	15	0.0215984	0.0204935	0.0244163	97.8402	97.9506	97.5584
2019081079	0	32	4.6	6.33	11	0.0280728	0.0250536	0.0321911	97.1927	97.4946	96.7809
2019051167	0	34	7.4	6.32	17	0.031904	0.0284945	0.0321911	96.8096	97.1506	96.7809
2019094319	0	31	5.8	6.32	24	0.0280728	0.0250536	0.0321911	97.1927	97.4946	96.7809
2017071630	0	31	3.01	6.32	12	0.0280728	0.0250536	0.0321911	97.1927	97.4946	96.7809
2018111162	0	27	7.13	6.32	9	0.0245684	0.0354334	0.0244163	97.5432	96.4567	97.5584
2016101660	0	31	4.3	6.3	22	0.0280728	0.0250536	0.0321911	97.1927	97.4946	96.7809
2019081673	0	25	2.3	6.31	18	0.0215984	0.0204935	0.0244163	97.8402	97.9506	97.5584
2017070569	0	27	6	6.3	15	0.0215984	0.0204935	0.0244163	97.8402	97.9506	97.5584
2019041096	1	28	6	6.3	15	0.0215984	0.0204935	0.0244163	97.8402	97.9506	97.5584
2019041284	0	28	6.4	6.3	15	0.0215984	0.0204935	0.0244163	97.8402	97.9506	97.5584
2019051127	0	24	6	6.3	12	0.0215984	0.0204935	0.0244163	97.8402	97.9506	97.5584
2019061938	0	33	3.3	6.3	14	0.0280728	0.0250536	0.0321911	97.1927	97.4946	96.7809
2019094156	0	28	3.7	6.3	13	0.0215984	0.0204935	0.0244163	97.8402	97.9506	97.5584
2018091498	0	38	5.22	6.3	10	0.0362672	0.0264114	0.0431356	96.3733	97.3589	95.6864
2018110796	0	36	6.31	6.3	16	0.0318147	0.0244252	0.037045	96.8185	97.5575	96.2955
2019041369	0	28	4.5	6.29	12	0.0215984	0.0204935	0.0244163	97.8402	97.9506	97.5584
2019121514	0	26	4.5	6.29	10	0.0215984	0.0204935	0.0244163	97.8402	97.9506	97.5584
2018041096	0	32	6.24	6.29	13	0.0280728	0.0250536	0.0321911	97.1927	97.4946	96.7809
2018052145	0	25	2.62	6.29	18	0.0215984	0.0204935	0.0244163	97.8402	97.9506	97.5584
2018071563	0	27	4.2	6.29	13	0.0215984	0.0204935	0.0244163	97.8402	97.9506	97.5584
2019092746	0	29	7.7	6.28	24	0.0245684	0.0233231	0.0244163	97.5432	97.6677	97.5584
2019120282	0	34	5.7	6.28	19	0.0280728	0.0250536	0.0321911	97.1927	97.4946	96.7809
2019121173	0	31	4.3	6.28	8	0.0280728	0.0380274	0.0321911	97.1927	96.1973	96.7809
2018030473	0	35	5.15	6.28	17	0.0280728	0.0250536	0.0321911	97.1927	97.4946	96.7809
2019060495	0	32	4.7	6.27	20	0.0280728	0.0250536	0.0321911	97.1927	97.4946	96.7809
2019061064	0	31	3.6	6.27	14	0.0280728	0.0250536	0.0321911	97.1927	97.4946	96.7809
2019090895	0	30	5.9	6.27	24	0.0215984	0.0204935	0.0244163	97.8402	97.9506	97.5584
2018071477	0	32	8.59	6.27	10	0.031904	0.0284945	0.0321911	96.8096	97.1506	96.7809
2018071485	0	38	6.81	6.27	9	0.0362672	0.0400594	0.0431356	96.3733	95.9941	95.6864
2019041370	0	34	6.5	6.26	13	0.0280728	0.0250536	0.0321911	97.1927	97.4946	96.7809
2019042571	0	35	10.2	6.26	16	0.0401282	0.0349042	0.0321911	95.9872	96.5096	96.7809
2018040029	0	31	6.46	6.26	14	0.0280728	0.0250536	0.0321911	97.1927	97.4946	96.7809
2018060512	0	31	5.38	6.26	10	0.0280728	0.0250536	0.0321911	97.1927	97.4946	96.7809
2018061109	0	28	7.23	6.26	10	0.0245684	0.0233231	0.0244163	97.5432	97.6677	97.5584
2018072788	0	35	5.63	6.26	12	0.0280728	0.0250536	0.0321911	97.1927	97.4946	96.7809
2018080341	0	30	4.98	6.26	16	0.0215984	0.0204935	0.0244163	97.8402	97.9506	97.5584
2018112433	0	32	4.42	6.26	18	0.0280728	0.0250536	0.0321911	97.1927	97.4946	96.7809
2017072144	0	30	7.7	6.3	10	0.0245684	0.0233231	0.0244163	97.5432	97.6677	97.5584
2019041350	0	26	6.7	6.25	24	0.0215984	0.0204935	0.0244163	97.8402	97.9506	97.5584
2019100547	0	27	4.1	6.25	15	0.0215984	0.0204935	0.0244163	97.8402	97.9506	97.5584
2018020067	0	35	5.25	6.25	10	0.0280728	0.0250536	0.0321911	97.1927	97.4946	96.7809
2018052230	0	28	5.75	6.25	17	0.0215984	0.0204935	0.0244163	97.8402	97.9506	97.5584
2018052651	0	33	7.8	6.25	11	0.031904	0.0284945	0.0321911	96.8096	97.1506	96.7809
2018100368	0	27	6.8	6.25	11	0.0215984	0.0204935	0.0244163	97.8402	97.9506	97.5584
2018112350	0	36	5.92	6.25	11	0.0318147	0.0244252	0.037045	96.8185	97.5575	96.2955
2019082545	0	33	4.8	6.24	21	0.0280728	0.0250536	0.0321911	97.1927	97.4946	96.7809
2019010865	0	35	2.9	6.23	9	0.0280728	0.0380274	0.0321911	97.1927	96.1973	96.7809
2019052427	0	36	2.3	6.23	14	0.0318147	0.0244252	0.037045	96.8185	97.5575	96.2955
2019070193	0	30	4.8	6.23	7	0.0215984	0.0387574	0.0244163	97.8402	96.1243	97.5584
2019121422	0	25	7.6	6.23	24	0.0245684	0.0233231	0.0244163	97.5432	97.6677	97.5584
2018111019	0	31	9.67	6.23	16	0.0401282	0.0349042	0.0321911	95.9872	96.5096	96.7809
2019030025	0	32	5	6.22	14	0.0280728	0.0250536	0.0321911	97.1927	97.4946	96.7809
2019032958	0	29	5.2	6.22	15	0.0215984	0.0204935	0.0244163	97.8402	97.9506	97.5584
2017100671	0	25	4.2	6.2	11	0.0215984	0.0204935	0.0244163	97.8402	97.9506	97.5584
2019110484	0	27	5.2	6.21	25	0.0215984	0.0204935	0.0244163	97.8402	97.9506	97.5584
2017070444	0	28	6.34	6.21	24	0.0215984	0.0204935	0.0244163	97.8402	97.9506	97.5584
2017102116	0	28	5.93	6.21	16	0.0215984	0.0204935	0.0244163	97.8402	97.9506	97.5584
2018040662	0	30	6.73	6.21	13	0.0215984	0.0204935	0.0244163	97.8402	97.9506	97.5584
2018091143	0	24	6.75	6.21	20	0.0215984	0.0204935	0.0244163	97.8402	97.9506	97.5584
2018111551	0	28	2.77	6.21	14	0.0215984	0.0204935	0.0244163	97.8402	97.9506	97.5584
2019011261	0	35	4.5	6.2	13	0.0280728	0.0250536	0.0321911	97.1927	97.4946	96.7809
2019030380	0	34	6.4	6.2	16	0.0280728	0.0250536	0.0321911	97.1927	97.4946	96.7809
2019060868	0	36	4.4	6.2	11	0.0318147	0.0244252	0.037045	96.8185	97.5575	96.2955
2019111234	0	32	6.1	6.2	24	0.0280728	0.0250536	0.0321911	97.1927	97.4946	96.7809
2018101723	0	28	6.44	6.2	18	0.0215984	0.0204935	0.0244163	97.8402	97.9506	97.5584
2017102327	0	25	5.8	6.2	24	0.0215984	0.0204935	0.0244163	97.8402	97.9506	97.5584
2019032052	0	33	6.6	6.19	9	0.0280728	0.0380274	0.0321911	97.1927	96.1973	96.7809
2018082736	0	31	4.36	6.19	16	0.0280728	0.0250536	0.0321911	97.1927	97.4946	96.7809
2019011214	0	32	6.9	6.18	12	0.0280728	0.0250536	0.0321911	97.1927	97.4946	96.7809
2019030072	0	33	5.1	6.18	16	0.0280728	0.0250536	0.0321911	97.1927	97.4946	96.7809
2019051349	0	28	6.2	6.18	24	0.0215984	0.0204935	0.0244163	97.8402	97.9506	97.5584
2019052340	0	29	4.1	6.18	23	0.0215984	0.0204935	0.0244163	97.8402	97.9506	97.5584
2019094329	0	28	5.6	6.18	15	0.0215984	0.0204935	0.0244163	97.8402	97.9506	97.5584
2019122265	0	23	8	6.18	22	0.0245684	0.0233231	0.0244163	97.5432	97.6677	97.5584
2018050477	0	25	5.16	6.18	19	0.0215984	0.0204935	0.0244163	97.8402	97.9506	97.5584
2019122536	0	29	4	6.17	19	0.0215984	0.0204935	0.0244163	97.8402	97.9506	97.5584
2018111158	0	32	6.94	6.17	10	0.0280728	0.0250536	0.0321911	97.1927	97.4946	96.7809
2019081148	0	29	3.5	6.16	16	0.0215984	0.0204935	0.0244163	97.8402	97.9506	97.5584
2016121987	0	27	8.7	6.2	13	0.0245684	0.0233231	0.0244163	97.5432	97.6677	97.5584
2019040233	0	35	5.3	6.15	12	0.0280728	0.0250536	0.0321911	97.1927	97.4946	96.7809
2019061176	0	31	6.4	6.15	18	0.0280728	0.0250536	0.0321911	97.1927	97.4946	96.7809
2019061935	0	35	6.5	6.15	14	0.0280728	0.0250536	0.0321911	97.1927	97.4946	96.7809
2019071210	0	34	7.4	6.15	7	0.031904	0.0534993	0.0321911	96.8096	94.6501	96.7809
2019082398	0	29	7.2	6.15	20	0.0245684	0.0233231	0.0244163	97.5432	97.6677	97.5584
2018091828	0	35	5.32	6.15	18	0.0280728	0.0250536	0.0321911	97.1927	97.4946	96.7809
2018092224	0	26	5.41	6.15	11	0.0215984	0.0204935	0.0244163	97.8402	97.9506	97.5584
2018112414	0	27	5.51	6.15	20	0.0215984	0.0204935	0.0244163	97.8402	97.9506	97.5584
2019031628	0	27	4.2	6.14	8	0.0215984	0.0311815	0.0244163	97.8402	96.8819	97.5584
2019094264	0	31	5.3	6.14	16	0.0280728	0.0250536	0.0321911	97.1927	97.4946	96.7809
2017100507	0	38	4.06	6.14	8	0.0362672	0.0400594	0.0431356	96.3733	95.9941	95.6864
2016080129	1	34	8.3	6.1	7	0.031904	0.0534993	0.0321911	96.8096	94.6501	96.7809
2017100507	0	38	4.1	6.1	8	0.0362672	0.0400594	0.0431356	96.3733	95.9941	95.6864
2019094274	0	31	5.4	6.13	22	0.0280728	0.0250536	0.0321911	97.1927	97.4946	96.7809
2019112115	0	33	7.1	6.13	12	0.031904	0.0284945	0.0321911	96.8096	97.1506	96.7809
2019050449	0	34	8	6.12	10	0.031904	0.0284945	0.0321911	96.8096	97.1506	96.7809
2019094603	0	34	7.3	6.12	13	0.031904	0.0284945	0.0321911	96.8096	97.1506	96.7809
2018051199	0	42	8.08	6.12	12	0.0612383	0.0430032	0.0663371	93.8762	95.6997	93.3663
2018051541	0	25	3.98	6.12	20	0.0215984	0.0204935	0.0244163	97.8402	97.9506	97.5584
2019010349	0	37	7.8	6.11	16	0.0361377	0.0277822	0.037045	96.3862	97.2218	96.2955
2019011403	0	29	7.4	6.11	9	0.0245684	0.0354334	0.0244163	97.5432	96.4567	97.5584
2019040825	1	34	5	6.11	18	0.0280728	0.0250536	0.0321911	97.1927	97.4946	96.7809
2019042536	0	31	8	6.11	6	0.031904	0.0534993	0.0321911	96.8096	94.6501	96.7809
2019052696	0	35	4.4	6.11	13	0.0280728	0.0250536	0.0321911	97.1927	97.4946	96.7809
2019061678	0	26	7.6	6.11	16	0.0245684	0.0233231	0.0244163	97.5432	97.6677	97.5584
2019071309	0	28	7.6	6.11	18	0.0245684	0.0233231	0.0244163	97.5432	97.6677	97.5584
2019111358	0	30	7.4	6.11	9	0.0245684	0.0354334	0.0244163	97.5432	96.4567	97.5584
2017122386	0	26	5.95	6.11	14	0.0215984	0.0204935	0.0244163	97.8402	97.9506	97.5584
2018040210	0	36	10.4	6.11	10	0.045402	0.0340373	0.037045	95.4598	96.5963	96.2955
2018091962	0	28	5.57	6.11	17	0.0215984	0.0204935	0.0244163	97.8402	97.9506	97.5584
2019052185	0	32	5.9	6.1	14	0.0280728	0.0250536	0.0321911	97.1927	97.4946	96.7809
2017061479	0	29	5.49	6.1	19	0.0215984	0.0204935	0.0244163	97.8402	97.9506	97.5584
2018120239	0	26	6.48	6.1	13	0.0215984	0.0204935	0.0244163	97.8402	97.9506	97.5584
2019031751	0	31	6	6.09	16	0.0280728	0.0250536	0.0321911	97.1927	97.4946	96.7809
2019051125	0	32	2.9	6.09	24	0.0280728	0.0250536	0.0321911	97.1927	97.4946	96.7809
2019110472	0	29	5.3	6.09	40	0.0215984	0.0204935	0.0244163	97.8402	97.9506	97.5584
2019121796	0	29	8.3	6.09	8	0.0245684	0.0354334	0.0244163	97.5432	96.4567	97.5584
2017101499	0	28	5.3	6.1	9	0.0215984	0.0311815	0.0244163	97.8402	96.8819	97.5584
2019081493	0	34	7.9	6.08	16	0.031904	0.0284945	0.0321911	96.8096	97.1506	96.7809
2019094612	0	38	13	6.08	12	0.0864713	0.0542393	0.0431356	91.3529	94.5761	95.6864
2017122341	0	37	6.9	6.1	14	0.0318147	0.0244252	0.037045	96.8185	97.5575	96.2955
2019082793	0	28	8.6	6.07	16	0.0245684	0.0233231	0.0244163	97.5432	97.6677	97.5584
2019094052	0	31	4.9	6.07	5	0.0280728	0.0735311	0.0321911	97.1927	92.6469	96.7809
2019041408	0	31	6.4	6.06	11	0.0280728	0.0250536	0.0321911	97.1927	97.4946	96.7809
2019090978	0	29	5.3	6.06	16	0.0215984	0.0204935	0.0244163	97.8402	97.9506	97.5584
2019092911	0	27	8.1	6.06	14	0.0245684	0.0233231	0.0244163	97.5432	97.6677	97.5584
2018122023	0	31	6.36	6.06	14	0.0280728	0.0250536	0.0321911	97.1927	97.4946	96.7809
2017082186	0	30	3.9	6.1	15	0.0215984	0.0204935	0.0244163	97.8402	97.9506	97.5584
2019040659	0	39	6.5	6.05	14	0.0362672	0.0264114	0.0431356	96.3733	97.3589	95.6864
2019071107	0	25	4.7	6.05	18	0.0215984	0.0204935	0.0244163	97.8402	97.9506	97.5584
2019072121	0	38	7.5	6.05	19	0.0411695	0.030033	0.0431356	95.8831	96.9967	95.6864
2017052777	0	34	6.33	6.05	14	0.0280728	0.0250536	0.0321911	97.1927	97.4946	96.7809
2018020618	0	29	4.66	6.05	16	0.0215984	0.0204935	0.0244163	97.8402	97.9506	97.5584
2018061002	0	30	7.36	6.05	22	0.0245684	0.0233231	0.0244163	97.5432	97.6677	97.5584
2018072633	0	31	4.41	6.05	13	0.0280728	0.0250536	0.0321911	97.1927	97.4946	96.7809
2018102046	0	32	4.37	6.05	17	0.0280728	0.0250536	0.0321911	97.1927	97.4946	96.7809
2018122352	0	27	4.17	6.05	20	0.0215984	0.0204935	0.0244163	97.8402	97.9506	97.5584
2017120307	0	23	6.9	6.1	13	0.0215984	0.0204935	0.0244163	97.8402	97.9506	97.5584
2019032232	0	34	6.5	6.04	24	0.0280728	0.0250536	0.0321911	97.1927	97.4946	96.7809
2019050547	0	30	4.7	6.04	14	0.0215984	0.0204935	0.0244163	97.8402	97.9506	97.5584
2019061537	0	34	9.3	6.04	13	0.0401282	0.0349042	0.0321911	95.9872	96.5096	96.7809
2019081555	0	31	8.4	6.04	17	0.031904	0.0284945	0.0321911	96.8096	97.1506	96.7809
2019121289	0	36	3.8	6.04	10	0.0318147	0.0244252	0.037045	96.8185	97.5575	96.2955
2018051247	0	29	8.36	6.04	14	0.0245684	0.0233231	0.0244163	97.5432	97.6677	97.5584
2018090863	0	29	4.65	6.04	17	0.0215984	0.0204935	0.0244163	97.8402	97.9506	97.5584
2018110852	0	25	6.3	6.04	14	0.0215984	0.0204935	0.0244163	97.8402	97.9506	97.5584
2017100889	0	26	4.2	6	14	0.0215984	0.0204935	0.0244163	97.8402	97.9506	97.5584
2019052579	0	32	3.6	6.03	11	0.0280728	0.0250536	0.0321911	97.1927	97.4946	96.7809
2018092040	0	28	7.27	6.03	13	0.0245684	0.0233231	0.0244163	97.5432	97.6677	97.5584
2018121301	0	32	6.2	6.03	10	0.0280728	0.0250536	0.0321911	97.1927	97.4946	96.7809
2016122187	0	31	6.7	6	9	0.0280728	0.0380274	0.0321911	97.1927	96.1973	96.7809
2019070380	0	28	6.2	6.02	14	0.0215984	0.0204935	0.0244163	97.8402	97.9506	97.5584
2018120085	0	27	6.19	6.02	15	0.0215984	0.0204935	0.0244163	97.8402	97.9506	97.5584
2019010354	0	34	6.7	6.01	8	0.0280728	0.0380274	0.0321911	97.1927	96.1973	96.7809
2019052578	1	30	6	6.01	30	0.0215984	0.0204935	0.0244163	97.8402	97.9506	97.5584
2019082076	0	35	9	6.01	14	0.0401282	0.0349042	0.0321911	95.9872	96.5096	96.7809
2018102477	0	37	7.77	6.01	8	0.0361377	0.042108	0.037045	96.3862	95.7892	96.2955
2019041658	0	26	6	6	15	0.0215984	0.0204935	0.0244163	97.8402	97.9506	97.5584
2019101185	0	37	6.3	6	10	0.0318147	0.0244252	0.037045	96.8185	97.5575	96.2955
2019052447	0	26	6.9	5.99	18	0.0215984	0.0204935	0.0244163	97.8402	97.9506	97.5584
2019111559	0	33	6.2	5.99	21	0.0280728	0.0250536	0.0321911	97.1927	97.4946	96.7809
2019121021	0	29	5.5	5.99	12	0.0215984	0.0204935	0.0244163	97.8402	97.9506	97.5584
2018060306	0	32	8.64	5.99	15	0.031904	0.0284945	0.0321911	96.8096	97.1506	96.7809
2018100955	0	26	6.92	5.99	7	0.0215984	0.0387574	0.0244163	97.8402	96.1243	97.5584
2019040734	0	28	8.2	5.98	17	0.0245684	0.0233231	0.0244163	97.5432	97.6677	97.5584
2019041743	0	33	10.2	5.98	8	0.0401282	0.0527033	0.0321911	95.9872	94.7297	96.7809
2019071739	0	29	10.7	5.98	21	0.0309621	0.0286038	0.0244163	96.9038	97.1396	97.5584
2019111580	0	28	7.9	5.98	19	0.0245684	0.0233231	0.0244163	97.5432	97.6677	97.5584
2018060147	0	30	6.34	5.98	14	0.0215984	0.0204935	0.0244163	97.8402	97.9506	97.5584
2018111337	0	24	5.96	5.98	8	0.0215984	0.0311815	0.0244163	97.8402	96.8819	97.5584
2017111178	0	31	6.6	6	24	0.0280728	0.0250536	0.0321911	97.1927	97.4946	96.7809
2019031856	0	26	6.5	5.97	20	0.0215984	0.0204935	0.0244163	97.8402	97.9506	97.5584
2019031888	0	30	4.4	5.97	8	0.0215984	0.0311815	0.0244163	97.8402	96.8819	97.5584
2019041947	0	29	5.8	5.97	24	0.0215984	0.0204935	0.0244163	97.8402	97.9506	97.5584
2019111884	0	28	6.1	5.97	14	0.0215984	0.0204935	0.0244163	97.8402	97.9506	97.5584
2018072401	0	30	8.41	5.97	12	0.0245684	0.0233231	0.0244163	97.5432	97.6677	97.5584
2018080707	0	28	5.53	5.97	20	0.0215984	0.0204935	0.0244163	97.8402	97.9506	97.5584
2018091878	0	33	7.33	5.97	11	0.031904	0.0284945	0.0321911	96.8096	97.1506	96.7809
2018061390	0	26	8.37	5.96	12	0.0245684	0.0233231	0.0244163	97.5432	97.6677	97.5584
2018110398	0	32	5.44	5.96	14	0.0280728	0.0250536	0.0321911	97.1927	97.4946	96.7809
2016111088	0	30	7	6	16	0.0245684	0.0233231	0.0244163	97.5432	97.6677	97.5584
2019052334	0	38	6.5	5.95	11	0.0362672	0.0264114	0.0431356	96.3733	97.3589	95.6864
2019062068	0	34	5.6	5.95	17	0.0280728	0.0250536	0.0321911	97.1927	97.4946	96.7809
2018040539	0	34	7.31	5.95	18	0.031904	0.0284945	0.0321911	96.8096	97.1506	96.7809
2018091148	0	28	6.38	5.95	16	0.0215984	0.0204935	0.0244163	97.8402	97.9506	97.5584
2017052669	0	30	3.8	5.94	16	0.0215984	0.0204935	0.0244163	97.8402	97.9506	97.5584
2018020959	0	33	7.69	5.94	15	0.031904	0.0284945	0.0321911	96.8096	97.1506	96.7809
2018081637	0	36	3.87	5.94	12	0.0318147	0.0244252	0.037045	96.8185	97.5575	96.2955
2018111635	0	36	7.18	5.94	16	0.0361377	0.0277822	0.037045	96.3862	97.2218	96.2955
2017121341	0	34	4.8	5.9	16	0.0280728	0.0250536	0.0321911	97.1927	97.4946	96.7809
2019042715	0	28	6.2	5.93	22	0.0215984	0.0204935	0.0244163	97.8402	97.9506	97.5584
2019061716	0	33	5.8	5.92	10	0.0280728	0.0250536	0.0321911	97.1927	97.4946	96.7809
2018092563	0	31	7.08	5.92	10	0.031904	0.0284945	0.0321911	96.8096	97.1506	96.7809
2019040033	0	28	5.3	5.91	10	0.0215984	0.0204935	0.0244163	97.8402	97.9506	97.5584
2019050847	0	31	8.6	5.91	5	0.031904	0.0830627	0.0321911	96.8096	91.6937	96.7809
2019051510	0	30	5.4	5.91	21	0.0215984	0.0204935	0.0244163	97.8402	97.9506	97.5584
2019060330	0	29	7.6	5.91	20	0.0245684	0.0233231	0.0244163	97.5432	97.6677	97.5584
2018060207	0	29	6.82	5.91	12	0.0215984	0.0204935	0.0244163	97.8402	97.9506	97.5584
2018102358	0	31	6.68	5.91	8	0.0280728	0.0380274	0.0321911	97.1927	96.1973	96.7809
2018110977	0	28	4.24	5.91	8	0.0215984	0.0311815	0.0244163	97.8402	96.8819	97.5584
2019020253	0	28	7.2	5.9	11	0.0245684	0.0233231	0.0244163	97.5432	97.6677	97.5584
2019040888	0	35	6.2	5.9	14	0.0280728	0.0250536	0.0321911	97.1927	97.4946	96.7809
2018090136	0	38	6.18	5.9	17	0.0362672	0.0264114	0.0431356	96.3733	97.3589	95.6864
2018111061	0	34	6.19	5.9	17	0.0280728	0.0250536	0.0321911	97.1927	97.4946	96.7809
2017101895	0	34	5.5	5.9	13	0.0280728	0.0250536	0.0321911	97.1927	97.4946	96.7809
2019032984	0	26	5.7	5.89	12	0.0215984	0.0204935	0.0244163	97.8402	97.9506	97.5584
2019120373	0	36	8.4	5.89	12	0.0361377	0.0277822	0.037045	96.3862	97.2218	96.2955
2017081677	0	28	4.4	5.89	10	0.0215984	0.0204935	0.0244163	97.8402	97.9506	97.5584
2017111530	0	34	5.76	5.89	13	0.0280728	0.0250536	0.0321911	97.1927	97.4946	96.7809
2018121450	0	29	7.11	5.89	24	0.0245684	0.0233231	0.0244163	97.5432	97.6677	97.5584
2017072658	0	22	5.9	5.9	14	0.0215984	0.0204935	0.0244163	97.8402	97.9506	97.5584
2019052663	0	29	6.8	5.88	12	0.0215984	0.0204935	0.0244163	97.8402	97.9506	97.5584
2019121340	0	31	5.4	5.88	7	0.0280728	0.0471856	0.0321911	97.1927	95.2814	96.7809
2019052272	0	33	4.1	5.87	20	0.0280728	0.0250536	0.0321911	97.1927	97.4946	96.7809
2018051244	0	25	2.28	5.87	17	0.0215984	0.0204935	0.0244163	97.8402	97.9506	97.5584
2018062085	0	36	8.93	5.87	16	0.0361377	0.0277822	0.037045	96.3862	97.2218	96.2955
2018072377	0	24	7.32	5.87	17	0.0245684	0.0233231	0.0244163	97.5432	97.6677	97.5584
2017090622	0	31	3.2	5.9	13	0.0280728	0.0250536	0.0321911	97.1927	97.4946	96.7809
2019031534	0	32	1.9	5.86	12	0.0280728	0.0250536	0.0321911	97.1927	97.4946	96.7809
2019122469	0	29	4.9	5.86	12	0.0215984	0.0204935	0.0244163	97.8402	97.9506	97.5584
2017110511	0	30	4.06	5.86	20	0.0215984	0.0204935	0.0244163	97.8402	97.9506	97.5584
2018071567	0	30	6.71	5.86	18	0.0215984	0.0204935	0.0244163	97.8402	97.9506	97.5584
2019100120	0	31	4.6	5.85	17	0.0280728	0.0250536	0.0321911	97.1927	97.4946	96.7809
2018020616	0	30	7.1	5.85	12	0.0245684	0.0233231	0.0244163	97.5432	97.6677	97.5584
2019032217	0	30	4.2	5.84	9	0.0215984	0.0311815	0.0244163	97.8402	96.8819	97.5584
2019032428	0	28	7.9	5.84	12	0.0245684	0.0233231	0.0244163	97.5432	97.6677	97.5584
2019110833	0	29	3	5.84	11	0.0215984	0.0204935	0.0244163	97.8402	97.9506	97.5584
2017021061	0	29	7.7	5.8	19	0.0245684	0.0233231	0.0244163	97.5432	97.6677	97.5584
2019121536	0	22	7.8	5.83	18	0.0245684	0.0233231	0.0244163	97.5432	97.6677	97.5584
2018110389	0	27	6.46	5.83	8	0.0215984	0.0311815	0.0244163	97.8402	96.8819	97.5584
2019012453	0	29	5	5.82	6	0.0215984	0.0387574	0.0244163	97.8402	96.1243	97.5584
2019020602	0	30	5.8	5.82	12	0.0215984	0.0204935	0.0244163	97.8402	97.9506	97.5584
2019051267	0	30	3.4	5.82	16	0.0215984	0.0204935	0.0244163	97.8402	97.9506	97.5584
2019061063	0	32	4.3	5.82	30	0.0280728	0.0250536	0.0321911	97.1927	97.4946	96.7809
2019111342	0	31	3.4	5.82	16	0.0280728	0.0250536	0.0321911	97.1927	97.4946	96.7809
2018052080	0	34	6.94	5.82	9	0.0280728	0.0380274	0.0321911	97.1927	96.1973	96.7809
2017071649	0	33	5.1	5.8	15	0.0280728	0.0250536	0.0321911	97.1927	97.4946	96.7809
2017090542	1	22	7.5	5.8	24	0.0245684	0.0233231	0.0244163	97.5432	97.6677	97.5584
2017101528	0	25	5.2	5.8	22	0.0215984	0.0204935	0.0244163	97.8402	97.9506	97.5584
2019011097	0	30	7.2	5.81	11	0.0245684	0.0233231	0.0244163	97.5432	97.6677	97.5584
2019042439	0	34	7.5	5.81	18	0.031904	0.0284945	0.0321911	96.8096	97.1506	96.7809
2018040198	0	31	5.3	5.81	10	0.0280728	0.0250536	0.0321911	97.1927	97.4946	96.7809
2018091061	1	35	5.89	5.81	14	0.0280728	0.0250536	0.0321911	97.1927	97.4946	96.7809
2018100908	0	30	9.16	5.81	9	0.0309621	0.0433344	0.0244163	96.9038	95.6666	97.5584
2017071633	0	33	8.9	5.8	10	0.031904	0.0284945	0.0321911	96.8096	97.1506	96.7809
2019030783	0	33	8.9	5.8	13	0.031904	0.0284945	0.0321911	96.8096	97.1506	96.7809
2019051976	0	24	6.5	5.8	14	0.0215984	0.0204935	0.0244163	97.8402	97.9506	97.5584
2019061486	0	29	4.8	5.8	15	0.0215984	0.0204935	0.0244163	97.8402	97.9506	97.5584
2019061829	0	26	7.5	5.8	19	0.0245684	0.0233231	0.0244163	97.5432	97.6677	97.5584
2019090929	0	36	8.3	5.8	11	0.0361377	0.0277822	0.037045	96.3862	97.2218	96.2955
2019121369	0	37	8.3	5.8	8	0.0361377	0.042108	0.037045	96.3862	95.7892	96.2955
2018072063	0	42	7.37	5.8	8	0.0612383	0.0646557	0.0663371	93.8762	93.5344	93.3663
2019081073	0	39	6.8	5.79	24	0.0362672	0.0264114	0.0431356	96.3733	97.3589	95.6864
2017110070	0	28	7.37	5.79	8	0.0245684	0.0354334	0.0244163	97.5432	96.4567	97.5584
2018051081	0	34	5.12	5.79	11	0.0280728	0.0250536	0.0321911	97.1927	97.4946	96.7809
2018062224	0	28	4.73	5.79	11	0.0215984	0.0204935	0.0244163	97.8402	97.9506	97.5584
2018110295	0	27	7.71	5.79	22	0.0245684	0.0233231	0.0244163	97.5432	97.6677	97.5584
2017110070	0	28	7.4	5.8	8	0.0245684	0.0354334	0.0244163	97.5432	96.4567	97.5584
2019020719	0	23	5	5.78	11	0.0215984	0.0204935	0.0244163	97.8402	97.9506	97.5584
2019101504	0	30	4.6	5.77	19	0.0215984	0.0204935	0.0244163	97.8402	97.9506	97.5584
2017090974	0	32	4.6	5.8	13	0.0280728	0.0250536	0.0321911	97.1927	97.4946	96.7809
2019050507	0	29	9.7	5.76	20	0.0309621	0.0286038	0.0244163	96.9038	97.1396	97.5584
2019050730	0	32	6.3	5.76	16	0.0280728	0.0250536	0.0321911	97.1927	97.4946	96.7809
2019081131	0	29	7.8	5.76	9	0.0245684	0.0354334	0.0244163	97.5432	96.4567	97.5584
2017080629	0	36	3.83	5.76	7	0.0318147	0.0460283	0.037045	96.8185	95.3972	96.2955
2018081245	0	21	5.73	5.76	15	0.0215984	0.0204935	0.0244163	97.8402	97.9506	97.5584
2018090957	0	25	7.69	5.76	16	0.0245684	0.0233231	0.0244163	97.5432	97.6677	97.5584
2017080629	0	36	3.8	5.8	7	0.0318147	0.0460283	0.037045	96.8185	95.3972	96.2955
2019050267	0	30	4	5.75	10	0.0215984	0.0204935	0.0244163	97.8402	97.9506	97.5584
2019080446	0	34	5.5	5.75	12	0.0280728	0.0250536	0.0321911	97.1927	97.4946	96.7809
2018082654	0	29	5.54	5.75	15	0.0215984	0.0204935	0.0244163	97.8402	97.9506	97.5584
2017040689	0	31	6.2	5.8	27	0.0280728	0.0250536	0.0321911	97.1927	97.4946	96.7809
2019020476	0	28	5.4	5.74	14	0.0215984	0.0204935	0.0244163	97.8402	97.9506	97.5584
2019060315	0	30	8	5.74	22	0.0245684	0.0233231	0.0244163	97.5432	97.6677	97.5584
2019080571	0	29	7.9	5.74	8	0.0245684	0.0354334	0.0244163	97.5432	96.4567	97.5584
2017112023	0	30	3.8	5.74	18	0.0215984	0.0204935	0.0244163	97.8402	97.9506	97.5584
2018112707	0	30	9.81	5.74	8	0.0309621	0.0433344	0.0244163	96.9038	95.6666	97.5584
2019120936	0	27	5.5	5.73	24	0.0215984	0.0204935	0.0244163	97.8402	97.9506	97.5584
2018120910	0	30	5.86	5.73	12	0.0215984	0.0204935	0.0244163	97.8402	97.9506	97.5584
2017071016	0	30	8.5	5.7	14	0.0245684	0.0233231	0.0244163	97.5432	97.6677	97.5584
2018030733	0	25	6.05	5.72	24	0.0215984	0.0204935	0.0244163	97.8402	97.9506	97.5584
2019042703	0	30	7	5.71	20	0.0245684	0.0233231	0.0244163	97.5432	97.6677	97.5584
2019061395	0	33	5.3	5.71	9	0.0280728	0.0380274	0.0321911	97.1927	96.1973	96.7809
2019111600	0	29	5.7	5.71	15	0.0215984	0.0204935	0.0244163	97.8402	97.9506	97.5584
2018052308	0	30	3.94	5.71	21	0.0215984	0.0204935	0.0244163	97.8402	97.9506	97.5584
2018071215	0	30	7.69	5.71	11	0.0245684	0.0233231	0.0244163	97.5432	97.6677	97.5584
2018081973	0	37	7.18	5.71	13	0.0361377	0.0277822	0.037045	96.3862	97.2218	96.2955
2018092184	0	29	3.75	5.71	13	0.0215984	0.0204935	0.0244163	97.8402	97.9506	97.5584
2017070992	0	34	9.5	5.7	14	0.0401282	0.0349042	0.0321911	95.9872	96.5096	96.7809
2017102316	0	35	6.51	5.7	8	0.0280728	0.0380274	0.0321911	97.1927	96.1973	96.7809
2018062014	0	34	5.71	5.7	13	0.0280728	0.0250536	0.0321911	97.1927	97.4946	96.7809
2018122738	0	31	7.74	5.7	11	0.031904	0.0284945	0.0321911	96.8096	97.1506	96.7809
2017070992	0	34	9.5	5.7	14	0.0401282	0.0349042	0.0321911	95.9872	96.5096	96.7809
2019011189	0	26	7	5.69	16	0.0245684	0.0233231	0.0244163	97.5432	97.6677	97.5584
2019011789	0	27	7.9	5.69	16	0.0245684	0.0233231	0.0244163	97.5432	97.6677	97.5584
2019052407	1	27	2.3	5.69	15	0.0215984	0.0204935	0.0244163	97.8402	97.9506	97.5584
2019072296	0	35	5.1	5.69	14	0.0280728	0.0250536	0.0321911	97.1927	97.4946	96.7809
2019081450	1	36	6.4	5.69	11	0.0318147	0.0244252	0.037045	96.8185	97.5575	96.2955
2017070781	0	34	7.31	5.69	22	0.031904	0.0284945	0.0321911	96.8096	97.1506	96.7809
2017100517	0	35	5.9	5.7	12	0.0280728	0.0250536	0.0321911	97.1927	97.4946	96.7809
2019031420	0	27	5.4	5.68	14	0.0215984	0.0204935	0.0244163	97.8402	97.9506	97.5584
2019111336	0	30	5.9	5.68	15	0.0215984	0.0204935	0.0244163	97.8402	97.9506	97.5584
2018091771	0	27	8.8	5.68	5	0.0245684	0.0686882	0.0244163	97.5432	93.1312	97.5584
2019010719	0	29	9.6	5.67	16	0.0309621	0.0286038	0.0244163	96.9038	97.1396	97.5584
2019020387	0	31	8.4	5.67	14	0.031904	0.0284945	0.0321911	96.8096	97.1506	96.7809
2019020435	0	29	2.3	5.67	20	0.0215984	0.0204935	0.0244163	97.8402	97.9506	97.5584
2019032068	0	32	8.3	5.67	11	0.031904	0.0284945	0.0321911	96.8096	97.1506	96.7809
2019060701	0	33	5	5.67	13	0.0280728	0.0250536	0.0321911	97.1927	97.4946	96.7809
2018091412	0	30	5.02	5.67	8	0.0215984	0.0311815	0.0244163	97.8402	96.8819	97.5584
2019030500	0	24	7.5	5.66	22	0.0245684	0.0233231	0.0244163	97.5432	97.6677	97.5584
2019051224	0	28	6.1	5.66	9	0.0215984	0.0311815	0.0244163	97.8402	96.8819	97.5584
2018011375	0	28	5.14	5.66	16	0.0215984	0.0204935	0.0244163	97.8402	97.9506	97.5584
2018091673	0	26	6.87	5.66	14	0.0215984	0.0204935	0.0244163	97.8402	97.9506	97.5584
2019032766	0	25	4.6	5.65	12	0.0215984	0.0204935	0.0244163	97.8402	97.9506	97.5584
2019040532	0	39	8	5.65	22	0.0411695	0.030033	0.0431356	95.8831	96.9967	95.6864
2019052685	0	29	5.3	5.65	22	0.0215984	0.0204935	0.0244163	97.8402	97.9506	97.5584
2019080034	0	39	8	5.65	15	0.0411695	0.030033	0.0431356	95.8831	96.9967	95.6864
2019082691	0	37	7.9	5.65	14	0.0361377	0.0277822	0.037045	96.3862	97.2218	96.2955
2019101112	0	23	4	5.65	11	0.0215984	0.0204935	0.0244163	97.8402	97.9506	97.5584
2019101957	0	29	5.3	5.65	24	0.0215984	0.0204935	0.0244163	97.8402	97.9506	97.5584
2019102118	0	29	3.5	5.65	19	0.0215984	0.0204935	0.0244163	97.8402	97.9506	97.5584
2018070686	0	32	5.53	5.65	17	0.0280728	0.0250536	0.0321911	97.1927	97.4946	96.7809
2018100706	0	28	7.26	5.65	11	0.0245684	0.0233231	0.0244163	97.5432	97.6677	97.5584
2019051370	0	34	6.9	5.64	7	0.0280728	0.0471856	0.0321911	97.1927	95.2814	96.7809
2019062002	0	27	7.5	5.64	24	0.0245684	0.0233231	0.0244163	97.5432	97.6677	97.5584
2017031763	0	34	4.74	5.64	15	0.0280728	0.0250536	0.0321911	97.1927	97.4946	96.7809
2017052521	0	30	4.53	5.64	24	0.0215984	0.0204935	0.0244163	97.8402	97.9506	97.5584
2019012281	0	32	5.2	5.63	24	0.0280728	0.0250536	0.0321911	97.1927	97.4946	96.7809
2019041924	0	24	9.1	5.63	14	0.0309621	0.0286038	0.0244163	96.9038	97.1396	97.5584
2019081064	0	30	6.6	5.63	10	0.0215984	0.0204935	0.0244163	97.8402	97.9506	97.5584
2017102118	1	35	7.99	5.63	20	0.031904	0.0284945	0.0321911	96.8096	97.1506	96.7809
2017121761	0	24	6.4	5.63	18	0.0215984	0.0204935	0.0244163	97.8402	97.9506	97.5584
2018011859	0	35	7.99	5.63	19	0.031904	0.0284945	0.0321911	96.8096	97.1506	96.7809
2018050850	0	28	5.34	5.63	22	0.0215984	0.0204935	0.0244163	97.8402	97.9506	97.5584
2018061332	0	26	5.4	5.63	10	0.0215984	0.0204935	0.0244163	97.8402	97.9506	97.5584
2018062158	0	28	4.59	5.63	13	0.0215984	0.0204935	0.0244163	97.8402	97.9506	97.5584
2016080220	1	31	11.3	5.6	4	0.0677306	0.143679	0.0321911	93.2269	85.6321	96.7809
2017102118	1	35	7	5.6	20	0.031904	0.0284945	0.0321911	96.8096	97.1506	96.7809
2017121761	0	24	6.4	5.6	18	0.0215984	0.0204935	0.0244163	97.8402	97.9506	97.5584
2019052166	0	27	1.6	5.62	24	0.0215984	0.0204935	0.0244163	97.8402	97.9506	97.5584
2019120802	0	30	7.7	5.62	16	0.0245684	0.0233231	0.0244163	97.5432	97.6677	97.5584
2018072802	0	26	6.18	5.62	15	0.0215984	0.0204935	0.0244163	97.8402	97.9506	97.5584
2018101851	0	38	3.03	5.62	9	0.0362672	0.0400594	0.0431356	96.3733	95.9941	95.6864
2017080255	0	30	8	5.6	10	0.0245684	0.0233231	0.0244163	97.5432	97.6677	97.5584
2019051679	0	26	6	5.61	15	0.0215984	0.0204935	0.0244163	97.8402	97.9506	97.5584
2019061747	0	37	3.3	5.61	13	0.0318147	0.0244252	0.037045	96.8185	97.5575	96.2955
2016090010	0	41	8.1	5.6	12	0.0612383	0.0430032	0.0663371	93.8762	95.6997	93.3663
2017050680	0	35	8.7	5.6	12	0.031904	0.0284945	0.0321911	96.8096	97.1506	96.7809
2019020709	0	33	4.9	5.6	16	0.0280728	0.0250536	0.0321911	97.1927	97.4946	96.7809
2019062493	0	34	5.3	5.6	10	0.0280728	0.0250536	0.0321911	97.1927	97.4946	96.7809
2019100448	0	28	7.3	5.6	14	0.0245684	0.0233231	0.0244163	97.5432	97.6677	97.5584
2019111470	0	31	6.9	5.6	19	0.0280728	0.0250536	0.0321911	97.1927	97.4946	96.7809
2019121795	0	30	5.8	5.6	18	0.0215984	0.0204935	0.0244163	97.8402	97.9506	97.5584
2017091546	0	38	6.88	5.6	10	0.0362672	0.0264114	0.0431356	96.3733	97.3589	95.6864
2017070455	0	33	5.7	5.6	14	0.0280728	0.0250536	0.0321911	97.1927	97.4946	96.7809
2017091546	0	38	6.9	5.6	10	0.0362672	0.0264114	0.0431356	96.3733	97.3589	95.6864
2019082586	0	37	7.3	5.59	18	0.0361377	0.0277822	0.037045	96.3862	97.2218	96.2955
2019093196	0	32	6.7	5.59	18	0.0280728	0.0250536	0.0321911	97.1927	97.4946	96.7809
2019121900	0	29	4.3	5.59	10	0.0215984	0.0204935	0.0244163	97.8402	97.9506	97.5584
2017111778	0	31	7.87	5.59	24	0.031904	0.0284945	0.0321911	96.8096	97.1506	96.7809
2018010685	0	23	7.39	5.59	11	0.0245684	0.0233231	0.0244163	97.5432	97.6677	97.5584
2017110593	0	30	4.7	5.6	16	0.0215984	0.0204935	0.0244163	97.8402	97.9506	97.5584
2019100452	1	33	5.4	5.58	17	0.0280728	0.0250536	0.0321911	97.1927	97.4946	96.7809
2017122503	0	37	3.67	5.58	20	0.0318147	0.0244252	0.037045	96.8185	97.5575	96.2955
2018122168	0	34	5.59	5.58	11	0.0280728	0.0250536	0.0321911	97.1927	97.4946	96.7809
2017110358	0	31	6.3	5.6	9	0.0280728	0.0380274	0.0321911	97.1927	96.1973	96.7809
2019011614	0	26	8	5.57	11	0.0245684	0.0233231	0.0244163	97.5432	97.6677	97.5584
2019042631	0	25	6	5.57	15	0.0215984	0.0204935	0.0244163	97.8402	97.9506	97.5584
2019122325	0	33	8.9	5.57	3	0.031904	0.123404	0.0321911	96.8096	87.6596	96.7809
2017111176	0	24	5.38	5.57	13	0.0215984	0.0204935	0.0244163	97.8402	97.9506	97.5584
2018031624	0	29	6.23	5.57	12	0.0215984	0.0204935	0.0244163	97.8402	97.9506	97.5584
2018100269	0	31	4.92	5.57	13	0.0280728	0.0250536	0.0321911	97.1927	97.4946	96.7809
2018101654	0	30	5.24	5.57	24	0.0215984	0.0204935	0.0244163	97.8402	97.9506	97.5584
2019101424	0	34	5.5	5.56	20	0.0280728	0.0250536	0.0321911	97.1927	97.4946	96.7809
2018030999	0	29	9.2	5.56	13	0.0309621	0.0286038	0.0244163	96.9038	97.1396	97.5584
2018051966	0	24	5.61	5.56	17	0.0215984	0.0204935	0.0244163	97.8402	97.9506	97.5584
2018111159	0	26	6.8	5.56	24	0.0215984	0.0204935	0.0244163	97.8402	97.9506	97.5584
2019092585	0	33	9	5.55	17	0.0401282	0.0349042	0.0321911	95.9872	96.5096	96.7809
2019094447	0	31	5.7	5.55	24	0.0280728	0.0250536	0.0321911	97.1927	97.4946	96.7809
2018041108	0	33	6.44	5.55	11	0.0280728	0.0250536	0.0321911	97.1927	97.4946	96.7809
2018050761	0	29	3.67	5.55	13	0.0215984	0.0204935	0.0244163	97.8402	97.9506	97.5584
2018072279	0	32	7.92	5.55	12	0.031904	0.0284945	0.0321911	96.8096	97.1506	96.7809
2018112235	0	33	6.96	5.55	11	0.0280728	0.0250536	0.0321911	97.1927	97.4946	96.7809
2019011921	0	33	7.9	5.54	10	0.031904	0.0284945	0.0321911	96.8096	97.1506	96.7809
2019041381	0	32	7.9	5.54	15	0.031904	0.0284945	0.0321911	96.8096	97.1506	96.7809
2019061186	0	28	2.9	5.54	24	0.0215984	0.0204935	0.0244163	97.8402	97.9506	97.5584
2019062012	0	26	6.9	5.53	18	0.0215984	0.0204935	0.0244163	97.8402	97.9506	97.5584
2019071314	0	28	4.1	5.53	13	0.0215984	0.0204935	0.0244163	97.8402	97.9506	97.5584
2019072403	0	30	5.8	5.53	7	0.0215984	0.0387574	0.0244163	97.8402	96.1243	97.5584
2018122403	0	32	7.85	5.53	5	0.031904	0.0830627	0.0321911	96.8096	91.6937	96.7809
2019070593	0	34	7.2	5.52	15	0.031904	0.0284945	0.0321911	96.8096	97.1506	96.7809
2019072711	0	35	6.8	5.52	14	0.0280728	0.0250536	0.0321911	97.1927	97.4946	96.7809
2017121902	0	26	4.41	5.52	15	0.0215984	0.0204935	0.0244163	97.8402	97.9506	97.5584
2018041333	0	24	5.91	5.52	9	0.0215984	0.0311815	0.0244163	97.8402	96.8819	97.5584
2018100911	0	31	3.45	5.52	24	0.0280728	0.0250536	0.0321911	97.1927	97.4946	96.7809
2017121902	0	26	4.4	5.5	15	0.0215984	0.0204935	0.0244163	97.8402	97.9506	97.5584
2019010400	0	34	7.2	5.51	16	0.031904	0.0284945	0.0321911	96.8096	97.1506	96.7809
2019010999	0	33	9.9	5.51	11	0.0401282	0.0349042	0.0321911	95.9872	96.5096	96.7809
2019071454	0	29	5.6	5.51	17	0.0215984	0.0204935	0.0244163	97.8402	97.9506	97.5584
2019090969	0	31	6	5.51	19	0.0280728	0.0250536	0.0321911	97.1927	97.4946	96.7809
2018081581	0	30	5.09	5.51	8	0.0215984	0.0311815	0.0244163	97.8402	96.8819	97.5584
2018100364	0	31	7.13	5.51	8	0.031904	0.0431712	0.0321911	96.8096	95.6829	96.7809
2019050142	0	25	5.5	5.5	15	0.0215984	0.0204935	0.0244163	97.8402	97.9506	97.5584
2019082513	0	32	5.5	5.5	13	0.0280728	0.0250536	0.0321911	97.1927	97.4946	96.7809
2019093874	0	26	4.3	5.5	16	0.0215984	0.0204935	0.0244163	97.8402	97.9506	97.5584
2018072273	0	35	9.43	5.5	12	0.0401282	0.0349042	0.0321911	95.9872	96.5096	96.7809
2019032553	0	35	9.3	5.49	10	0.0401282	0.0349042	0.0321911	95.9872	96.5096	96.7809
2019101542	0	31	9	5.49	13	0.0401282	0.0349042	0.0321911	95.9872	96.5096	96.7809
2019121274	0	27	5.9	5.49	18	0.0215984	0.0204935	0.0244163	97.8402	97.9506	97.5584
2018041880	0	27	6.43	5.49	24	0.0215984	0.0204935	0.0244163	97.8402	97.9506	97.5584
2018072804	0	30	4.96	5.49	20	0.0215984	0.0204935	0.0244163	97.8402	97.9506	97.5584
2019050902	0	32	5	5.48	21	0.0280728	0.0250536	0.0321911	97.1927	97.4946	96.7809
2019070343	0	28	5.2	5.48	11	0.0215984	0.0204935	0.0244163	97.8402	97.9506	97.5584
2018061006	0	35	4.5	5.48	15	0.0280728	0.0250536	0.0321911	97.1927	97.4946	96.7809
2018092043	0	33	6.56	5.48	9	0.0280728	0.0380274	0.0321911	97.1927	96.1973	96.7809
2017100608	0	30	4.5	5.5	13	0.0215984	0.0204935	0.0244163	97.8402	97.9506	97.5584
2019082358	0	29	5.9	5.47	20	0.0215984	0.0204935	0.0244163	97.8402	97.9506	97.5584
2019092647	0	24	4.5	5.47	22	0.0215984	0.0204935	0.0244163	97.8402	97.9506	97.5584
2019121443	0	34	7.5	5.47	21	0.031904	0.0284945	0.0321911	96.8096	97.1506	96.7809
2018040869	0	32	6.32	5.47	14	0.0280728	0.0250536	0.0321911	97.1927	97.4946	96.7809
2018061838	0	29	4.78	5.47	9	0.0215984	0.0311815	0.0244163	97.8402	96.8819	97.5584
2018121781	0	27	5.78	5.47	19	0.0215984	0.0204935	0.0244163	97.8402	97.9506	97.5584
2017072067	0	30	6.9	5.5	15	0.0215984	0.0204935	0.0244163	97.8402	97.9506	97.5584
2019060300	0	28	5.9	5.46	14	0.0215984	0.0204935	0.0244163	97.8402	97.9506	97.5584
2019082270	0	33	6.9	5.46	13	0.0280728	0.0250536	0.0321911	97.1927	97.4946	96.7809
2019121784	0	31	6	5.46	24	0.0280728	0.0250536	0.0321911	97.1927	97.4946	96.7809
2018080072	0	28	6.19	5.46	10	0.0215984	0.0204935	0.0244163	97.8402	97.9506	97.5584
2018121357	0	36	5.7	5.46	12	0.0318147	0.0244252	0.037045	96.8185	97.5575	96.2955
2018121906	0	34	5.72	5.46	14	0.0280728	0.0250536	0.0321911	97.1927	97.4946	96.7809
2017070130	0	20	5	5.5	11	0.0215984	0.0204935	0.0244163	97.8402	97.9506	97.5584
2017092578	0	30	7.1	5.5	22	0.0245684	0.0233231	0.0244163	97.5432	97.6677	97.5584
2019080974	0	28	4	5.45	15	0.0215984	0.0204935	0.0244163	97.8402	97.9506	97.5584
2019093807	0	33	6.2	5.45	18	0.0280728	0.0250536	0.0321911	97.1927	97.4946	96.7809
2019094272	0	33	4	5.45	15	0.0280728	0.0250536	0.0321911	97.1927	97.4946	96.7809
2019094587	0	30	8	5.45	12	0.0245684	0.0233231	0.0244163	97.5432	97.6677	97.5584
2017060250	0	26	6.5	5.45	16	0.0215984	0.0204935	0.0244163	97.8402	97.9506	97.5584
2018101342	0	31	4.86	5.45	13	0.0280728	0.0250536	0.0321911	97.1927	97.4946	96.7809
2017122108	0	37	7.2	5.5	16	0.0361377	0.0277822	0.037045	96.3862	97.2218	96.2955
2019120276	0	22	6.3	5.44	24	0.0215984	0.0204935	0.0244163	97.8402	97.9506	97.5584
2017020898	0	30	5.04	5.44	24	0.0215984	0.0204935	0.0244163	97.8402	97.9506	97.5584
2017060171	1	29	3.64	5.44	13	0.0215984	0.0204935	0.0244163	97.8402	97.9506	97.5584
2017100605	0	29	8.31	5.44	20	0.0245684	0.0233231	0.0244163	97.5432	97.6677	97.5584
2017122664	0	31	8.01	5.44	20	0.031904	0.0284945	0.0321911	96.8096	97.1506	96.7809
2018122118	0	26	3.54	5.44	18	0.0215984	0.0204935	0.0244163	97.8402	97.9506	97.5584
2017020898	0	30	5	5.4	24	0.0215984	0.0204935	0.0244163	97.8402	97.9506	97.5584
2017100605	0	29	8.3	5.4	20	0.0245684	0.0233231	0.0244163	97.5432	97.6677	97.5584
2017110289	0	24	5.5	5.4	7	0.0215984	0.0387574	0.0244163	97.8402	96.1243	97.5584
2019040338	0	35	6.3	5.43	9	0.0280728	0.0380274	0.0321911	97.1927	96.1973	96.7809
2019051751	0	30	6.3	5.43	13	0.0215984	0.0204935	0.0244163	97.8402	97.9506	97.5584
2019120474	0	33	9.5	5.43	18	0.0401282	0.0349042	0.0321911	95.9872	96.5096	96.7809
2019121939	0	29	7.8	5.43	14	0.0245684	0.0233231	0.0244163	97.5432	97.6677	97.5584
2017110886	1	30	7.21	5.43	14	0.0245684	0.0233231	0.0244163	97.5432	97.6677	97.5584
2018060799	0	27	6.63	5.43	10	0.0215984	0.0204935	0.0244163	97.8402	97.9506	97.5584
2018121780	0	32	5.88	5.43	11	0.0280728	0.0250536	0.0321911	97.1927	97.4946	96.7809
2017071595	0	26	6.8	5.4	15	0.0215984	0.0204935	0.0244163	97.8402	97.9506	97.5584
2019020771	0	25	7.1	5.42	9	0.0245684	0.0354334	0.0244163	97.5432	96.4567	97.5584
2019032663	0	40	8.3	5.42	20	0.0612383	0.0430032	0.0663371	93.8762	95.6997	93.3663
2019040404	0	28	5.5	5.42	18	0.0215984	0.0204935	0.0244163	97.8402	97.9506	97.5584
2019050957	0	30	6.3	5.42	24	0.0215984	0.0204935	0.0244163	97.8402	97.9506	97.5584
2019094500	0	32	6.3	5.42	6	0.0280728	0.0471856	0.0321911	97.1927	95.2814	96.7809
2017081940	0	28	6.38	5.42	13	0.0215984	0.0204935	0.0244163	97.8402	97.9506	97.5584
2018070928	0	31	5.09	5.42	20	0.0280728	0.0250536	0.0321911	97.1927	97.4946	96.7809
2018102196	0	33	8.62	5.42	14	0.031904	0.0284945	0.0321911	96.8096	97.1506	96.7809
2018111217	0	31	5.09	5.42	20	0.0280728	0.0250536	0.0321911	97.1927	97.4946	96.7809
2017081940	0	28	6.4	5.4	13	0.0215984	0.0204935	0.0244163	97.8402	97.9506	97.5584
2019050715	0	28	5.5	5.41	16	0.0215984	0.0204935	0.0244163	97.8402	97.9506	97.5584
2019052585	0	35	9.2	5.41	9	0.0401282	0.0527033	0.0321911	95.9872	94.7297	96.7809
2019070889	0	29	7.6	5.41	17	0.0245684	0.0233231	0.0244163	97.5432	97.6677	97.5584
2019070970	0	31	6.9	5.41	14	0.0280728	0.0250536	0.0321911	97.1927	97.4946	96.7809
2019110197	0	31	4.5	5.41	21	0.0280728	0.0250536	0.0321911	97.1927	97.4946	96.7809
2018072265	0	26	5.27	5.41	19	0.0215984	0.0204935	0.0244163	97.8402	97.9506	97.5584
2018090328	0	25	8.13	5.41	12	0.0245684	0.0233231	0.0244163	97.5432	97.6677	97.5584
2017102324	0	31	6.7	5.4	18	0.0280728	0.0250536	0.0321911	97.1927	97.4946	96.7809
2019011308	0	31	7.3	5.4	18	0.031904	0.0284945	0.0321911	96.8096	97.1506	96.7809
2019011799	0	31	6.9	5.4	15	0.0280728	0.0250536	0.0321911	97.1927	97.4946	96.7809
2019071478	0	28	6.6	5.4	16	0.0215984	0.0204935	0.0244163	97.8402	97.9506	97.5584
2019101340	0	30	7.1	5.4	13	0.0245684	0.0233231	0.0244163	97.5432	97.6677	97.5584
2017080747	0	26	7.81	5.4	16	0.0245684	0.0233231	0.0244163	97.5432	97.6677	97.5584
2017111525	0	32	7.8	5.4	11	0.031904	0.0284945	0.0321911	96.8096	97.1506	96.7809
[truncated: 7,750 more rows]
