# Supplementary material for: An online tool for predicting ovarian reserve based on AMH level and age: A retrospective cohort study
Source: Front Endocrinol (Lausanne). 2022 Jul 22;13:946123. doi: 10.3389/fendo.2022.946123 (PMC9353219; doi:10.3389/fendo.2022.946123)
Supplement: Supplementary file 7 [file Table_5.xlsx]

## Sheet: Sheet1
Supplementary Table 5. The performance of models using different variables to define POR.
Measure	POR defined by less than 4 MII oocytes		POR defined by less than 2 2PN fertilized embryos
	Training	Validation	Training	Validation
AUC	0.837 (0.816-0.856)	0.831 (0.785-0.869)	0.758 (0.744-0.772)	0.785 (0.758-0.812)
Sensitivity	0.315 (0.276-0.357)	0.325 (0.249-0.412)	0.106 (0.082-0.137)	0.125 (0.077-0.196)
Specificity	0.969 (0.963-0.975)	0.971 (0.957-0.981)	0.987 (0.983-0.991)	0.991 (0.982-0.996)
